# Supplementary material for: Benchmarking health system performance across states in Nigeria: a systematic analysis of levels and trends in key maternal and child health interventions and outcomes, 2000–2013
Source: BMC Med. 2015 Sep 2;13:208. doi: 10.1186/s12916-015-0438-9 (PMC4557921; doi:10.1186/s12916-015-0438-9)
Supplement: Additional file 2: — Results for key maternal and child health indicators from 2000 to 2013, state and national. (XLSX 383 kb) [file 12916_2015_438_MOESM2_ESM.xlsx]

## Sheet: annex_results_updated
Geography	Name	Indicator type	Indicator	Year	Estimate	95% CI, lower bound	95% CI, upper bound
National	Nigeria	Childhood immunizations	BCG immunization coverage (%)	2000	48	46	51
National	Nigeria	Childhood immunizations	BCG immunization coverage (%)	2001	51	49	54
National	Nigeria	Childhood immunizations	BCG immunization coverage (%)	2002	55	52	57
National	Nigeria	Childhood immunizations	BCG immunization coverage (%)	2003	57	55	59
National	Nigeria	Childhood immunizations	BCG immunization coverage (%)	2004	60	57	62
National	Nigeria	Childhood immunizations	BCG immunization coverage (%)	2005	61	59	63
National	Nigeria	Childhood immunizations	BCG immunization coverage (%)	2006	62	61	65
National	Nigeria	Childhood immunizations	BCG immunization coverage (%)	2007	63	61	65
National	Nigeria	Childhood immunizations	BCG immunization coverage (%)	2008	63	62	65
National	Nigeria	Childhood immunizations	BCG immunization coverage (%)	2009	63	61	65
National	Nigeria	Childhood immunizations	BCG immunization coverage (%)	2010	63	61	65
National	Nigeria	Childhood immunizations	BCG immunization coverage (%)	2011	62	60	65
National	Nigeria	Childhood immunizations	BCG immunization coverage (%)	2012	62	59	64
National	Nigeria	Childhood immunizations	BCG immunization coverage (%)	2013	61	58	63
National	Nigeria	Childhood immunizations	Diphtheria-pertussis-tetanus, three doses (DPT3) immunization coverage (%)	2000	33	31	35
National	Nigeria	Childhood immunizations	Diphtheria-pertussis-tetanus, three doses (DPT3) immunization coverage (%)	2001	34	32	36
National	Nigeria	Childhood immunizations	Diphtheria-pertussis-tetanus, three doses (DPT3) immunization coverage (%)	2002	35	33	36
National	Nigeria	Childhood immunizations	Diphtheria-pertussis-tetanus, three doses (DPT3) immunization coverage (%)	2003	35	34	37
National	Nigeria	Childhood immunizations	Diphtheria-pertussis-tetanus, three doses (DPT3) immunization coverage (%)	2004	36	35	38
National	Nigeria	Childhood immunizations	Diphtheria-pertussis-tetanus, three doses (DPT3) immunization coverage (%)	2005	37	36	39
National	Nigeria	Childhood immunizations	Diphtheria-pertussis-tetanus, three doses (DPT3) immunization coverage (%)	2006	38	37	40
National	Nigeria	Childhood immunizations	Diphtheria-pertussis-tetanus, three doses (DPT3) immunization coverage (%)	2007	39	38	41
National	Nigeria	Childhood immunizations	Diphtheria-pertussis-tetanus, three doses (DPT3) immunization coverage (%)	2008	40	39	42
National	Nigeria	Childhood immunizations	Diphtheria-pertussis-tetanus, three doses (DPT3) immunization coverage (%)	2009	41	40	43
National	Nigeria	Childhood immunizations	Diphtheria-pertussis-tetanus, three doses (DPT3) immunization coverage (%)	2010	42	41	44
National	Nigeria	Childhood immunizations	Diphtheria-pertussis-tetanus, three doses (DPT3) immunization coverage (%)	2011	44	42	45
National	Nigeria	Childhood immunizations	Diphtheria-pertussis-tetanus, three doses (DPT3) immunization coverage (%)	2012	45	42	46
National	Nigeria	Childhood immunizations	Diphtheria-pertussis-tetanus, three doses (DPT3) immunization coverage (%)	2013	46	43	48
National	Nigeria	Childhood immunizations	Measles immunization coverage (%)	2000	44	41	46
National	Nigeria	Childhood immunizations	Measles immunization coverage (%)	2001	46	44	48
National	Nigeria	Childhood immunizations	Measles immunization coverage (%)	2002	49	47	51
National	Nigeria	Childhood immunizations	Measles immunization coverage (%)	2003	51	49	53
National	Nigeria	Childhood immunizations	Measles immunization coverage (%)	2004	53	51	55
National	Nigeria	Childhood immunizations	Measles immunization coverage (%)	2005	55	53	56
National	Nigeria	Childhood immunizations	Measles immunization coverage (%)	2006	56	54	57
National	Nigeria	Childhood immunizations	Measles immunization coverage (%)	2007	56	55	58
National	Nigeria	Childhood immunizations	Measles immunization coverage (%)	2008	57	55	58
National	Nigeria	Childhood immunizations	Measles immunization coverage (%)	2009	57	55	59
National	Nigeria	Childhood immunizations	Measles immunization coverage (%)	2010	57	55	58
National	Nigeria	Childhood immunizations	Measles immunization coverage (%)	2011	56	54	58
National	Nigeria	Childhood immunizations	Measles immunization coverage (%)	2012	55	53	58
National	Nigeria	Childhood immunizations	Measles immunization coverage (%)	2013	55	52	57
National	Nigeria	Childhood immunizations	Oral polio vaccine, three doses (OPV3) immunization coverage (%)	2000	34	31	37
National	Nigeria	Childhood immunizations	Oral polio vaccine, three doses (OPV3) immunization coverage (%)	2001	38	35	40
National	Nigeria	Childhood immunizations	Oral polio vaccine, three doses (OPV3) immunization coverage (%)	2002	41	38	44
National	Nigeria	Childhood immunizations	Oral polio vaccine, three doses (OPV3) immunization coverage (%)	2003	44	41	47
National	Nigeria	Childhood immunizations	Oral polio vaccine, three doses (OPV3) immunization coverage (%)	2004	47	45	50
National	Nigeria	Childhood immunizations	Oral polio vaccine, three doses (OPV3) immunization coverage (%)	2005	50	47	53
National	Nigeria	Childhood immunizations	Oral polio vaccine, three doses (OPV3) immunization coverage (%)	2006	52	50	55
National	Nigeria	Childhood immunizations	Oral polio vaccine, three doses (OPV3) immunization coverage (%)	2007	54	51	57
National	Nigeria	Childhood immunizations	Oral polio vaccine, three doses (OPV3) immunization coverage (%)	2008	56	53	59
National	Nigeria	Childhood immunizations	Oral polio vaccine, three doses (OPV3) immunization coverage (%)	2009	57	54	60
National	Nigeria	Childhood immunizations	Oral polio vaccine, three doses (OPV3) immunization coverage (%)	2010	58	55	61
National	Nigeria	Childhood immunizations	Oral polio vaccine, three doses (OPV3) immunization coverage (%)	2011	58	55	62
National	Nigeria	Childhood immunizations	Oral polio vaccine, three doses (OPV3) immunization coverage (%)	2012	59	55	62
National	Nigeria	Childhood immunizations	Oral polio vaccine, three doses (OPV3) immunization coverage (%)	2013	59	55	62
National	Nigeria	Health outcomes	Percentage of children under 5 who are underweight (%)	2000	23	21	25
National	Nigeria	Health outcomes	Percentage of children under 5 who are underweight (%)	2001	24	22	25
National	Nigeria	Health outcomes	Percentage of children under 5 who are underweight (%)	2002	24	23	26
National	Nigeria	Health outcomes	Percentage of children under 5 who are underweight (%)	2003	25	24	27
National	Nigeria	Health outcomes	Percentage of children under 5 who are underweight (%)	2004	26	24	27
National	Nigeria	Health outcomes	Percentage of children under 5 who are underweight (%)	2005	26	25	28
National	Nigeria	Health outcomes	Percentage of children under 5 who are underweight (%)	2006	26	25	28
National	Nigeria	Health outcomes	Percentage of children under 5 who are underweight (%)	2007	27	25	28
National	Nigeria	Health outcomes	Percentage of children under 5 who are underweight (%)	2008	27	25	28
National	Nigeria	Health outcomes	Percentage of children under 5 who are underweight (%)	2009	27	25	28
National	Nigeria	Health outcomes	Percentage of children under 5 who are underweight (%)	2010	26	25	28
National	Nigeria	Health outcomes	Percentage of children under 5 who are underweight (%)	2011	26	25	28
National	Nigeria	Health outcomes	Percentage of children under 5 who are underweight (%)	2012	26	24	28
National	Nigeria	Health outcomes	Percentage of children under 5 who are underweight (%)	2013	26	24	28
National	Nigeria	Health outcomes	Prevalence of stunting among children under 5 (%)	2000	39	37	41
National	Nigeria	Health outcomes	Prevalence of stunting among children under 5 (%)	2001	41	39	43
National	Nigeria	Health outcomes	Prevalence of stunting among children under 5 (%)	2002	42	40	44
National	Nigeria	Health outcomes	Prevalence of stunting among children under 5 (%)	2003	43	42	45
National	Nigeria	Health outcomes	Prevalence of stunting among children under 5 (%)	2004	44	42	46
National	Nigeria	Health outcomes	Prevalence of stunting among children under 5 (%)	2005	44	43	46
National	Nigeria	Health outcomes	Prevalence of stunting among children under 5 (%)	2006	44	42	45
National	Nigeria	Health outcomes	Prevalence of stunting among children under 5 (%)	2007	43	42	45
National	Nigeria	Health outcomes	Prevalence of stunting among children under 5 (%)	2008	42	41	44
National	Nigeria	Health outcomes	Prevalence of stunting among children under 5 (%)	2009	41	40	42
National	Nigeria	Health outcomes	Prevalence of stunting among children under 5 (%)	2010	40	38	41
National	Nigeria	Health outcomes	Prevalence of stunting among children under 5 (%)	2011	38	37	40
National	Nigeria	Health outcomes	Prevalence of stunting among children under 5 (%)	2012	36	35	38
National	Nigeria	Health outcomes	Prevalence of stunting among children under 5 (%)	2013	35	33	37
National	Nigeria	Health outcomes	Prevalence of wasting among children under 5 (%)	2000	18	16	20
National	Nigeria	Health outcomes	Prevalence of wasting among children under 5 (%)	2001	17	15	19
National	Nigeria	Health outcomes	Prevalence of wasting among children under 5 (%)	2002	17	15	18
National	Nigeria	Health outcomes	Prevalence of wasting among children under 5 (%)	2003	16	15	18
National	Nigeria	Health outcomes	Prevalence of wasting among children under 5 (%)	2004	16	15	18
National	Nigeria	Health outcomes	Prevalence of wasting among children under 5 (%)	2005	16	15	17
National	Nigeria	Health outcomes	Prevalence of wasting among children under 5 (%)	2006	16	15	17
National	Nigeria	Health outcomes	Prevalence of wasting among children under 5 (%)	2007	16	14	17
National	Nigeria	Health outcomes	Prevalence of wasting among children under 5 (%)	2008	16	14	17
National	Nigeria	Health outcomes	Prevalence of wasting among children under 5 (%)	2009	16	14	17
National	Nigeria	Health outcomes	Prevalence of wasting among children under 5 (%)	2010	15	14	17
National	Nigeria	Health outcomes	Prevalence of wasting among children under 5 (%)	2011	15	14	17
National	Nigeria	Health outcomes	Prevalence of wasting among children under 5 (%)	2012	15	14	17
National	Nigeria	Health outcomes	Prevalence of wasting among children under 5 (%)	2013	16	14	17
National	Nigeria	Health outcomes	Under-5 mortality (deaths per 1,000 live births)	2000	184	178	191
National	Nigeria	Health outcomes	Under-5 mortality (deaths per 1,000 live births)	2001	180	174	186
National	Nigeria	Health outcomes	Under-5 mortality (deaths per 1,000 live births)	2002	175	170	181
National	Nigeria	Health outcomes	Under-5 mortality (deaths per 1,000 live births)	2003	170	165	176
National	Nigeria	Health outcomes	Under-5 mortality (deaths per 1,000 live births)	2004	165	159	171
National	Nigeria	Health outcomes	Under-5 mortality (deaths per 1,000 live births)	2005	160	154	167
National	Nigeria	Health outcomes	Under-5 mortality (deaths per 1,000 live births)	2006	155	150	162
National	Nigeria	Health outcomes	Under-5 mortality (deaths per 1,000 live births)	2007	151	144	157
National	Nigeria	Health outcomes	Under-5 mortality (deaths per 1,000 live births)	2008	147	140	154
National	Nigeria	Health outcomes	Under-5 mortality (deaths per 1,000 live births)	2009	144	136	152
National	Nigeria	Health outcomes	Under-5 mortality (deaths per 1,000 live births)	2010	141	130	150
National	Nigeria	Health outcomes	Under-5 mortality (deaths per 1,000 live births)	2011	137	123	150
National	Nigeria	Health outcomes	Under-5 mortality (deaths per 1,000 live births)	2012	133	120	147
National	Nigeria	Health outcomes	Under-5 mortality (deaths per 1,000 live births)	2013	128	114	142
National	Nigeria	Malaria interventions	Household ownership of at least one insecticide-treated net (ITN) (%)	2000	0	0	0
National	Nigeria	Malaria interventions	Household ownership of at least one insecticide-treated net (ITN) (%)	2001	0	0	1
National	Nigeria	Malaria interventions	Household ownership of at least one insecticide-treated net (ITN) (%)	2002	1	0	1
National	Nigeria	Malaria interventions	Household ownership of at least one insecticide-treated net (ITN) (%)	2003	2	1	2
National	Nigeria	Malaria interventions	Household ownership of at least one insecticide-treated net (ITN) (%)	2004	3	2	5
National	Nigeria	Malaria interventions	Household ownership of at least one insecticide-treated net (ITN) (%)	2005	6	3	10
National	Nigeria	Malaria interventions	Household ownership of at least one insecticide-treated net (ITN) (%)	2006	8	5	13
National	Nigeria	Malaria interventions	Household ownership of at least one insecticide-treated net (ITN) (%)	2007	8	5	12
National	Nigeria	Malaria interventions	Household ownership of at least one insecticide-treated net (ITN) (%)	2008	9	7	12
National	Nigeria	Malaria interventions	Household ownership of at least one insecticide-treated net (ITN) (%)	2009	14	11	18
National	Nigeria	Malaria interventions	Household ownership of at least one insecticide-treated net (ITN) (%)	2010	25	21	30
National	Nigeria	Malaria interventions	Household ownership of at least one insecticide-treated net (ITN) (%)	2011	35	30	40
National	Nigeria	Malaria interventions	Household ownership of at least one insecticide-treated net (ITN) (%)	2012	41	34	48
National	Nigeria	Malaria interventions	Household ownership of at least one insecticide-treated net (ITN) (%)	2013	47	40	54
National	Nigeria	Malaria interventions	Household ownership of ITNs or receipt of indoor residual spraying (IRS), or both (%)	2000	0	0	0
National	Nigeria	Malaria interventions	Household ownership of ITNs or receipt of indoor residual spraying (IRS), or both (%)	2001	0	0	1
National	Nigeria	Malaria interventions	Household ownership of ITNs or receipt of indoor residual spraying (IRS), or both (%)	2002	1	0	1
National	Nigeria	Malaria interventions	Household ownership of ITNs or receipt of indoor residual spraying (IRS), or both (%)	2003	2	1	2
National	Nigeria	Malaria interventions	Household ownership of ITNs or receipt of indoor residual spraying (IRS), or both (%)	2004	3	2	5
National	Nigeria	Malaria interventions	Household ownership of ITNs or receipt of indoor residual spraying (IRS), or both (%)	2005	6	4	10
National	Nigeria	Malaria interventions	Household ownership of ITNs or receipt of indoor residual spraying (IRS), or both (%)	2006	8	5	13
National	Nigeria	Malaria interventions	Household ownership of ITNs or receipt of indoor residual spraying (IRS), or both (%)	2007	8	5	12
National	Nigeria	Malaria interventions	Household ownership of ITNs or receipt of indoor residual spraying (IRS), or both (%)	2008	9	7	12
National	Nigeria	Malaria interventions	Household ownership of ITNs or receipt of indoor residual spraying (IRS), or both (%)	2009	14	11	18
National	Nigeria	Malaria interventions	Household ownership of ITNs or receipt of indoor residual spraying (IRS), or both (%)	2010	26	22	30
National	Nigeria	Malaria interventions	Household ownership of ITNs or receipt of indoor residual spraying (IRS), or both (%)	2011	36	30	41
National	Nigeria	Malaria interventions	Household ownership of ITNs or receipt of indoor residual spraying (IRS), or both (%)	2012	42	36	49
National	Nigeria	Malaria interventions	Household ownership of ITNs or receipt of indoor residual spraying (IRS), or both (%)	2013	48	41	55
National	Nigeria	Malaria interventions	Insecticide-treated net (ITN) use by children under 5 (%)	2000	0	0	0
National	Nigeria	Malaria interventions	Insecticide-treated net (ITN) use by children under 5 (%)	2001	0	0	1
National	Nigeria	Malaria interventions	Insecticide-treated net (ITN) use by children under 5 (%)	2002	1	0	1
National	Nigeria	Malaria interventions	Insecticide-treated net (ITN) use by children under 5 (%)	2003	1	0	2
National	Nigeria	Malaria interventions	Insecticide-treated net (ITN) use by children under 5 (%)	2004	2	1	4
National	Nigeria	Malaria interventions	Insecticide-treated net (ITN) use by children under 5 (%)	2005	3	2	6
National	Nigeria	Malaria interventions	Insecticide-treated net (ITN) use by children under 5 (%)	2006	4	3	7
National	Nigeria	Malaria interventions	Insecticide-treated net (ITN) use by children under 5 (%)	2007	5	3	8
National	Nigeria	Malaria interventions	Insecticide-treated net (ITN) use by children under 5 (%)	2008	7	4	10
National	Nigeria	Malaria interventions	Insecticide-treated net (ITN) use by children under 5 (%)	2009	9	6	13
National	Nigeria	Malaria interventions	Insecticide-treated net (ITN) use by children under 5 (%)	2010	13	9	18
National	Nigeria	Malaria interventions	Insecticide-treated net (ITN) use by children under 5 (%)	2011	16	11	22
National	Nigeria	Malaria interventions	Insecticide-treated net (ITN) use by children under 5 (%)	2012	19	13	25
National	Nigeria	Malaria interventions	Insecticide-treated net (ITN) use by children under 5 (%)	2013	21	15	27
National	Nigeria	Malaria interventions	Intermittent preventive therapy during pregnancy, two doses (IPTp2) (%)	2000	0	0	0
National	Nigeria	Malaria interventions	Intermittent preventive therapy during pregnancy, two doses (IPTp2) (%)	2001	0	0	1
National	Nigeria	Malaria interventions	Intermittent preventive therapy during pregnancy, two doses (IPTp2) (%)	2002	1	0	1
National	Nigeria	Malaria interventions	Intermittent preventive therapy during pregnancy, two doses (IPTp2) (%)	2003	2	1	3
National	Nigeria	Malaria interventions	Intermittent preventive therapy during pregnancy, two doses (IPTp2) (%)	2004	3	2	5
National	Nigeria	Malaria interventions	Intermittent preventive therapy during pregnancy, two doses (IPTp2) (%)	2005	5	3	8
National	Nigeria	Malaria interventions	Intermittent preventive therapy during pregnancy, two doses (IPTp2) (%)	2006	6	3	8
National	Nigeria	Malaria interventions	Intermittent preventive therapy during pregnancy, two doses (IPTp2) (%)	2007	6	4	8
National	Nigeria	Malaria interventions	Intermittent preventive therapy during pregnancy, two doses (IPTp2) (%)	2008	8	6	11
National	Nigeria	Malaria interventions	Intermittent preventive therapy during pregnancy, two doses (IPTp2) (%)	2009	12	8	16
National	Nigeria	Malaria interventions	Intermittent preventive therapy during pregnancy, two doses (IPTp2) (%)	2010	16	12	21
National	Nigeria	Malaria interventions	Intermittent preventive therapy during pregnancy, two doses (IPTp2) (%)	2011	19	15	23
National	Nigeria	Malaria interventions	Intermittent preventive therapy during pregnancy, two doses (IPTp2) (%)	2012	20	15	25
National	Nigeria	Malaria interventions	Intermittent preventive therapy during pregnancy, two doses (IPTp2) (%)	2013	20	15	25
National	Nigeria	Malaria interventions	Percentage of febrile children under 5 who received artemisinin-based combination therapies (ACTs) (%)	2000	0	0	0
National	Nigeria	Malaria interventions	Percentage of febrile children under 5 who received artemisinin-based combination therapies (ACTs) (%)	2001	0	0	0
National	Nigeria	Malaria interventions	Percentage of febrile children under 5 who received artemisinin-based combination therapies (ACTs) (%)	2002	0	0	0
National	Nigeria	Malaria interventions	Percentage of febrile children under 5 who received artemisinin-based combination therapies (ACTs) (%)	2003	0	0	1
National	Nigeria	Malaria interventions	Percentage of febrile children under 5 who received artemisinin-based combination therapies (ACTs) (%)	2004	1	0	1
National	Nigeria	Malaria interventions	Percentage of febrile children under 5 who received artemisinin-based combination therapies (ACTs) (%)	2005	2	1	3
National	Nigeria	Malaria interventions	Percentage of febrile children under 5 who received artemisinin-based combination therapies (ACTs) (%)	2006	2	1	4
National	Nigeria	Malaria interventions	Percentage of febrile children under 5 who received artemisinin-based combination therapies (ACTs) (%)	2007	3	2	4
National	Nigeria	Malaria interventions	Percentage of febrile children under 5 who received artemisinin-based combination therapies (ACTs) (%)	2008	3	2	4
National	Nigeria	Malaria interventions	Percentage of febrile children under 5 who received artemisinin-based combination therapies (ACTs) (%)	2009	3	2	4
National	Nigeria	Malaria interventions	Percentage of febrile children under 5 who received artemisinin-based combination therapies (ACTs) (%)	2010	4	3	6
National	Nigeria	Malaria interventions	Percentage of febrile children under 5 who received artemisinin-based combination therapies (ACTs) (%)	2011	6	4	8
National	Nigeria	Malaria interventions	Percentage of febrile children under 5 who received artemisinin-based combination therapies (ACTs) (%)	2012	7	5	10
National	Nigeria	Malaria interventions	Percentage of febrile children under 5 who received artemisinin-based combination therapies (ACTs) (%)	2013	9	6	13
National	Nigeria	Other maternal and child health interventions	Antenatal care, 1 visit (ANC1) (%)	2000	73	71	74
National	Nigeria	Other maternal and child health interventions	Antenatal care, 1 visit (ANC1) (%)	2001	71	70	72
National	Nigeria	Other maternal and child health interventions	Antenatal care, 1 visit (ANC1) (%)	2002	70	69	71
National	Nigeria	Other maternal and child health interventions	Antenatal care, 1 visit (ANC1) (%)	2003	68	67	69
National	Nigeria	Other maternal and child health interventions	Antenatal care, 1 visit (ANC1) (%)	2004	67	66	68
National	Nigeria	Other maternal and child health interventions	Antenatal care, 1 visit (ANC1) (%)	2005	66	66	67
National	Nigeria	Other maternal and child health interventions	Antenatal care, 1 visit (ANC1) (%)	2006	66	65	67
National	Nigeria	Other maternal and child health interventions	Antenatal care, 1 visit (ANC1) (%)	2007	66	65	67
National	Nigeria	Other maternal and child health interventions	Antenatal care, 1 visit (ANC1) (%)	2008	67	66	67
National	Nigeria	Other maternal and child health interventions	Antenatal care, 1 visit (ANC1) (%)	2009	67	66	68
National	Nigeria	Other maternal and child health interventions	Antenatal care, 1 visit (ANC1) (%)	2010	68	67	69
National	Nigeria	Other maternal and child health interventions	Antenatal care, 1 visit (ANC1) (%)	2011	69	68	70
National	Nigeria	Other maternal and child health interventions	Antenatal care, 1 visit (ANC1) (%)	2012	70	69	71
National	Nigeria	Other maternal and child health interventions	Antenatal care, 1 visit (ANC1) (%)	2013	71	69	72
National	Nigeria	Other maternal and child health interventions	Antenatal care, 4 visits (ANC4) (%)	2000	62	60	63
National	Nigeria	Other maternal and child health interventions	Antenatal care, 4 visits (ANC4) (%)	2001	60	59	61
National	Nigeria	Other maternal and child health interventions	Antenatal care, 4 visits (ANC4) (%)	2002	59	57	60
National	Nigeria	Other maternal and child health interventions	Antenatal care, 4 visits (ANC4) (%)	2003	57	56	58
National	Nigeria	Other maternal and child health interventions	Antenatal care, 4 visits (ANC4) (%)	2004	56	55	57
National	Nigeria	Other maternal and child health interventions	Antenatal care, 4 visits (ANC4) (%)	2005	56	55	57
National	Nigeria	Other maternal and child health interventions	Antenatal care, 4 visits (ANC4) (%)	2006	56	55	56
National	Nigeria	Other maternal and child health interventions	Antenatal care, 4 visits (ANC4) (%)	2007	56	55	57
National	Nigeria	Other maternal and child health interventions	Antenatal care, 4 visits (ANC4) (%)	2008	56	55	57
National	Nigeria	Other maternal and child health interventions	Antenatal care, 4 visits (ANC4) (%)	2009	57	56	58
National	Nigeria	Other maternal and child health interventions	Antenatal care, 4 visits (ANC4) (%)	2010	58	57	59
National	Nigeria	Other maternal and child health interventions	Antenatal care, 4 visits (ANC4) (%)	2011	59	58	60
National	Nigeria	Other maternal and child health interventions	Antenatal care, 4 visits (ANC4) (%)	2012	60	58	61
National	Nigeria	Other maternal and child health interventions	Antenatal care, 4 visits (ANC4) (%)	2013	61	59	62
National	Nigeria	Other maternal and child health interventions	Exclusive breastfeeding (EBF) (%)	2000	13	10	15
National	Nigeria	Other maternal and child health interventions	Exclusive breastfeeding (EBF) (%)	2001	15	12	17
National	Nigeria	Other maternal and child health interventions	Exclusive breastfeeding (EBF) (%)	2002	17	14	19
National	Nigeria	Other maternal and child health interventions	Exclusive breastfeeding (EBF) (%)	2003	19	16	21
National	Nigeria	Other maternal and child health interventions	Exclusive breastfeeding (EBF) (%)	2004	20	18	23
National	Nigeria	Other maternal and child health interventions	Exclusive breastfeeding (EBF) (%)	2005	21	19	24
National	Nigeria	Other maternal and child health interventions	Exclusive breastfeeding (EBF) (%)	2006	22	19	24
National	Nigeria	Other maternal and child health interventions	Exclusive breastfeeding (EBF) (%)	2007	22	19	24
National	Nigeria	Other maternal and child health interventions	Exclusive breastfeeding (EBF) (%)	2008	21	19	23
National	Nigeria	Other maternal and child health interventions	Exclusive breastfeeding (EBF) (%)	2009	20	18	22
National	Nigeria	Other maternal and child health interventions	Exclusive breastfeeding (EBF) (%)	2010	19	17	21
National	Nigeria	Other maternal and child health interventions	Exclusive breastfeeding (EBF) (%)	2011	18	16	20
National	Nigeria	Other maternal and child health interventions	Exclusive breastfeeding (EBF) (%)	2012	17	14	19
National	Nigeria	Other maternal and child health interventions	Exclusive breastfeeding (EBF) (%)	2013	15	13	18
National	Nigeria	Other maternal and child health interventions	In-facility delivery rate (IFD) (%)	2000	45	44	46
National	Nigeria	Other maternal and child health interventions	In-facility delivery rate (IFD) (%)	2001	45	44	46
National	Nigeria	Other maternal and child health interventions	In-facility delivery rate (IFD) (%)	2002	45	45	46
National	Nigeria	Other maternal and child health interventions	In-facility delivery rate (IFD) (%)	2003	45	45	46
National	Nigeria	Other maternal and child health interventions	In-facility delivery rate (IFD) (%)	2004	45	45	46
National	Nigeria	Other maternal and child health interventions	In-facility delivery rate (IFD) (%)	2005	46	45	46
National	Nigeria	Other maternal and child health interventions	In-facility delivery rate (IFD) (%)	2006	46	45	46
National	Nigeria	Other maternal and child health interventions	In-facility delivery rate (IFD) (%)	2007	46	45	47
National	Nigeria	Other maternal and child health interventions	In-facility delivery rate (IFD) (%)	2008	46	45	47
National	Nigeria	Other maternal and child health interventions	In-facility delivery rate (IFD) (%)	2009	47	46	47
National	Nigeria	Other maternal and child health interventions	In-facility delivery rate (IFD) (%)	2010	47	46	48
National	Nigeria	Other maternal and child health interventions	In-facility delivery rate (IFD) (%)	2011	47	46	48
National	Nigeria	Other maternal and child health interventions	In-facility delivery rate (IFD) (%)	2012	48	46	49
National	Nigeria	Other maternal and child health interventions	In-facility delivery rate (IFD) (%)	2013	48	47	50
National	Nigeria	Other maternal and child health interventions	Percentage of women who received two or more doses of the tetanus toxoid vaccine during pregnancy (%)	2000	59	57	62
National	Nigeria	Other maternal and child health interventions	Percentage of women who received two or more doses of the tetanus toxoid vaccine during pregnancy (%)	2001	57	55	59
National	Nigeria	Other maternal and child health interventions	Percentage of women who received two or more doses of the tetanus toxoid vaccine during pregnancy (%)	2002	55	53	57
National	Nigeria	Other maternal and child health interventions	Percentage of women who received two or more doses of the tetanus toxoid vaccine during pregnancy (%)	2003	53	52	55
National	Nigeria	Other maternal and child health interventions	Percentage of women who received two or more doses of the tetanus toxoid vaccine during pregnancy (%)	2004	52	51	54
National	Nigeria	Other maternal and child health interventions	Percentage of women who received two or more doses of the tetanus toxoid vaccine during pregnancy (%)	2005	51	50	53
National	Nigeria	Other maternal and child health interventions	Percentage of women who received two or more doses of the tetanus toxoid vaccine during pregnancy (%)	2006	51	50	52
National	Nigeria	Other maternal and child health interventions	Percentage of women who received two or more doses of the tetanus toxoid vaccine during pregnancy (%)	2007	51	50	52
National	Nigeria	Other maternal and child health interventions	Percentage of women who received two or more doses of the tetanus toxoid vaccine during pregnancy (%)	2008	52	51	53
National	Nigeria	Other maternal and child health interventions	Percentage of women who received two or more doses of the tetanus toxoid vaccine during pregnancy (%)	2009	53	52	54
National	Nigeria	Other maternal and child health interventions	Percentage of women who received two or more doses of the tetanus toxoid vaccine during pregnancy (%)	2010	54	53	55
National	Nigeria	Other maternal and child health interventions	Percentage of women who received two or more doses of the tetanus toxoid vaccine during pregnancy (%)	2011	56	54	57
National	Nigeria	Other maternal and child health interventions	Percentage of women who received two or more doses of the tetanus toxoid vaccine during pregnancy (%)	2012	57	56	59
National	Nigeria	Other maternal and child health interventions	Percentage of women who received two or more doses of the tetanus toxoid vaccine during pregnancy (%)	2013	59	58	60
National	Nigeria	Other maternal and child health interventions	Prevalence of modern contraceptive use (%)	2000	7	6	8
National	Nigeria	Other maternal and child health interventions	Prevalence of modern contraceptive use (%)	2001	7	6	8
National	Nigeria	Other maternal and child health interventions	Prevalence of modern contraceptive use (%)	2002	7	7	8
National	Nigeria	Other maternal and child health interventions	Prevalence of modern contraceptive use (%)	2003	8	7	8
National	Nigeria	Other maternal and child health interventions	Prevalence of modern contraceptive use (%)	2004	8	7	9
National	Nigeria	Other maternal and child health interventions	Prevalence of modern contraceptive use (%)	2005	8	8	9
National	Nigeria	Other maternal and child health interventions	Prevalence of modern contraceptive use (%)	2006	8	8	9
National	Nigeria	Other maternal and child health interventions	Prevalence of modern contraceptive use (%)	2007	9	8	9
National	Nigeria	Other maternal and child health interventions	Prevalence of modern contraceptive use (%)	2008	9	9	10
National	Nigeria	Other maternal and child health interventions	Prevalence of modern contraceptive use (%)	2009	10	9	10
National	Nigeria	Other maternal and child health interventions	Prevalence of modern contraceptive use (%)	2010	10	9	11
National	Nigeria	Other maternal and child health interventions	Prevalence of modern contraceptive use (%)	2011	11	10	11
National	Nigeria	Other maternal and child health interventions	Prevalence of modern contraceptive use (%)	2012	11	10	12
National	Nigeria	Other maternal and child health interventions	Prevalence of modern contraceptive use (%)	2013	12	11	13
National	Nigeria	Other maternal and child health interventions	Skilled birth attendance (SBA) (%)	2000	50	49	51
National	Nigeria	Other maternal and child health interventions	Skilled birth attendance (SBA) (%)	2001	50	49	51
National	Nigeria	Other maternal and child health interventions	Skilled birth attendance (SBA) (%)	2002	50	49	51
National	Nigeria	Other maternal and child health interventions	Skilled birth attendance (SBA) (%)	2003	50	49	51
National	Nigeria	Other maternal and child health interventions	Skilled birth attendance (SBA) (%)	2004	50	49	51
National	Nigeria	Other maternal and child health interventions	Skilled birth attendance (SBA) (%)	2005	50	49	51
National	Nigeria	Other maternal and child health interventions	Skilled birth attendance (SBA) (%)	2006	50	50	51
National	Nigeria	Other maternal and child health interventions	Skilled birth attendance (SBA) (%)	2007	51	50	52
National	Nigeria	Other maternal and child health interventions	Skilled birth attendance (SBA) (%)	2008	51	51	52
National	Nigeria	Other maternal and child health interventions	Skilled birth attendance (SBA) (%)	2009	52	51	53
National	Nigeria	Other maternal and child health interventions	Skilled birth attendance (SBA) (%)	2010	53	52	53
National	Nigeria	Other maternal and child health interventions	Skilled birth attendance (SBA) (%)	2011	53	52	54
National	Nigeria	Other maternal and child health interventions	Skilled birth attendance (SBA) (%)	2012	54	53	55
National	Nigeria	Other maternal and child health interventions	Skilled birth attendance (SBA) (%)	2013	54	53	56
State	Abia	Childhood immunizations	BCG immunization coverage (%)	2000	84	64	93
State	Abia	Childhood immunizations	BCG immunization coverage (%)	2001	87	71	94
State	Abia	Childhood immunizations	BCG immunization coverage (%)	2002	89	76	95
State	Abia	Childhood immunizations	BCG immunization coverage (%)	2003	90	80	96
State	Abia	Childhood immunizations	BCG immunization coverage (%)	2004	92	83	96
State	Abia	Childhood immunizations	BCG immunization coverage (%)	2005	92	85	96
State	Abia	Childhood immunizations	BCG immunization coverage (%)	2006	93	86	97
State	Abia	Childhood immunizations	BCG immunization coverage (%)	2007	93	87	97
State	Abia	Childhood immunizations	BCG immunization coverage (%)	2008	93	87	97
State	Abia	Childhood immunizations	BCG immunization coverage (%)	2009	93	87	97
State	Abia	Childhood immunizations	BCG immunization coverage (%)	2010	93	86	97
State	Abia	Childhood immunizations	BCG immunization coverage (%)	2011	93	85	97
State	Abia	Childhood immunizations	BCG immunization coverage (%)	2012	93	83	97
State	Abia	Childhood immunizations	BCG immunization coverage (%)	2013	92	82	97
State	Abia	Childhood immunizations	Diphtheria-pertussis-tetanus, three doses (DPT3) immunization coverage (%)	2000	66	42	84
State	Abia	Childhood immunizations	Diphtheria-pertussis-tetanus, three doses (DPT3) immunization coverage (%)	2001	68	45	84
State	Abia	Childhood immunizations	Diphtheria-pertussis-tetanus, three doses (DPT3) immunization coverage (%)	2002	70	49	84
State	Abia	Childhood immunizations	Diphtheria-pertussis-tetanus, three doses (DPT3) immunization coverage (%)	2003	71	52	85
State	Abia	Childhood immunizations	Diphtheria-pertussis-tetanus, three doses (DPT3) immunization coverage (%)	2004	73	56	85
State	Abia	Childhood immunizations	Diphtheria-pertussis-tetanus, three doses (DPT3) immunization coverage (%)	2005	74	58	86
State	Abia	Childhood immunizations	Diphtheria-pertussis-tetanus, three doses (DPT3) immunization coverage (%)	2006	75	61	86
State	Abia	Childhood immunizations	Diphtheria-pertussis-tetanus, three doses (DPT3) immunization coverage (%)	2007	77	62	87
State	Abia	Childhood immunizations	Diphtheria-pertussis-tetanus, three doses (DPT3) immunization coverage (%)	2008	78	64	88
State	Abia	Childhood immunizations	Diphtheria-pertussis-tetanus, three doses (DPT3) immunization coverage (%)	2009	79	65	89
State	Abia	Childhood immunizations	Diphtheria-pertussis-tetanus, three doses (DPT3) immunization coverage (%)	2010	80	66	90
State	Abia	Childhood immunizations	Diphtheria-pertussis-tetanus, three doses (DPT3) immunization coverage (%)	2011	81	67	91
State	Abia	Childhood immunizations	Diphtheria-pertussis-tetanus, three doses (DPT3) immunization coverage (%)	2012	83	67	92
State	Abia	Childhood immunizations	Diphtheria-pertussis-tetanus, three doses (DPT3) immunization coverage (%)	2013	83	67	93
State	Abia	Childhood immunizations	Measles immunization coverage (%)	2000	77	60	88
State	Abia	Childhood immunizations	Measles immunization coverage (%)	2001	79	65	89
State	Abia	Childhood immunizations	Measles immunization coverage (%)	2002	81	68	89
State	Abia	Childhood immunizations	Measles immunization coverage (%)	2003	82	71	89
State	Abia	Childhood immunizations	Measles immunization coverage (%)	2004	83	73	90
State	Abia	Childhood immunizations	Measles immunization coverage (%)	2005	83	75	90
State	Abia	Childhood immunizations	Measles immunization coverage (%)	2006	84	75	90
State	Abia	Childhood immunizations	Measles immunization coverage (%)	2007	84	75	90
State	Abia	Childhood immunizations	Measles immunization coverage (%)	2008	84	75	90
State	Abia	Childhood immunizations	Measles immunization coverage (%)	2009	83	74	90
State	Abia	Childhood immunizations	Measles immunization coverage (%)	2010	83	73	89
State	Abia	Childhood immunizations	Measles immunization coverage (%)	2011	83	72	90
State	Abia	Childhood immunizations	Measles immunization coverage (%)	2012	82	70	90
State	Abia	Childhood immunizations	Measles immunization coverage (%)	2013	81	68	90
State	Abia	Childhood immunizations	Oral polio vaccine, three doses (OPV3) immunization coverage (%)	2000	57	34	76
State	Abia	Childhood immunizations	Oral polio vaccine, three doses (OPV3) immunization coverage (%)	2001	60	39	78
State	Abia	Childhood immunizations	Oral polio vaccine, three doses (OPV3) immunization coverage (%)	2002	62	43	79
State	Abia	Childhood immunizations	Oral polio vaccine, three doses (OPV3) immunization coverage (%)	2003	65	47	79
State	Abia	Childhood immunizations	Oral polio vaccine, three doses (OPV3) immunization coverage (%)	2004	66	51	80
State	Abia	Childhood immunizations	Oral polio vaccine, three doses (OPV3) immunization coverage (%)	2005	68	53	80
State	Abia	Childhood immunizations	Oral polio vaccine, three doses (OPV3) immunization coverage (%)	2006	69	55	81
State	Abia	Childhood immunizations	Oral polio vaccine, three doses (OPV3) immunization coverage (%)	2007	69	55	80
State	Abia	Childhood immunizations	Oral polio vaccine, three doses (OPV3) immunization coverage (%)	2008	70	56	81
State	Abia	Childhood immunizations	Oral polio vaccine, three doses (OPV3) immunization coverage (%)	2009	70	56	81
State	Abia	Childhood immunizations	Oral polio vaccine, three doses (OPV3) immunization coverage (%)	2010	69	56	81
State	Abia	Childhood immunizations	Oral polio vaccine, three doses (OPV3) immunization coverage (%)	2011	69	54	81
State	Abia	Childhood immunizations	Oral polio vaccine, three doses (OPV3) immunization coverage (%)	2012	68	52	81
State	Abia	Childhood immunizations	Oral polio vaccine, three doses (OPV3) immunization coverage (%)	2013	67	50	82
State	Abia	Health outcomes	Percentage of children under 5 who are underweight (%)	2000	12	8	16
State	Abia	Health outcomes	Percentage of children under 5 who are underweight (%)	2001	13	9	17
State	Abia	Health outcomes	Percentage of children under 5 who are underweight (%)	2002	13	10	18
State	Abia	Health outcomes	Percentage of children under 5 who are underweight (%)	2003	14	11	18
State	Abia	Health outcomes	Percentage of children under 5 who are underweight (%)	2004	14	11	19
State	Abia	Health outcomes	Percentage of children under 5 who are underweight (%)	2005	15	11	19
State	Abia	Health outcomes	Percentage of children under 5 who are underweight (%)	2006	15	12	19
State	Abia	Health outcomes	Percentage of children under 5 who are underweight (%)	2007	14	11	18
State	Abia	Health outcomes	Percentage of children under 5 who are underweight (%)	2008	14	11	18
State	Abia	Health outcomes	Percentage of children under 5 who are underweight (%)	2009	14	11	17
State	Abia	Health outcomes	Percentage of children under 5 who are underweight (%)	2010	13	10	16
State	Abia	Health outcomes	Percentage of children under 5 who are underweight (%)	2011	12	10	16
State	Abia	Health outcomes	Percentage of children under 5 who are underweight (%)	2012	12	9	15
State	Abia	Health outcomes	Percentage of children under 5 who are underweight (%)	2013	11	8	15
State	Abia	Health outcomes	Prevalence of stunting among children under 5 (%)	2000	28	18	40
State	Abia	Health outcomes	Prevalence of stunting among children under 5 (%)	2001	28	19	40
State	Abia	Health outcomes	Prevalence of stunting among children under 5 (%)	2002	29	20	40
State	Abia	Health outcomes	Prevalence of stunting among children under 5 (%)	2003	29	20	40
State	Abia	Health outcomes	Prevalence of stunting among children under 5 (%)	2004	29	21	39
State	Abia	Health outcomes	Prevalence of stunting among children under 5 (%)	2005	28	20	38
State	Abia	Health outcomes	Prevalence of stunting among children under 5 (%)	2006	27	20	36
State	Abia	Health outcomes	Prevalence of stunting among children under 5 (%)	2007	25	18	34
State	Abia	Health outcomes	Prevalence of stunting among children under 5 (%)	2008	23	17	31
State	Abia	Health outcomes	Prevalence of stunting among children under 5 (%)	2009	21	15	28
State	Abia	Health outcomes	Prevalence of stunting among children under 5 (%)	2010	19	13	25
State	Abia	Health outcomes	Prevalence of stunting among children under 5 (%)	2011	16	11	23
State	Abia	Health outcomes	Prevalence of stunting among children under 5 (%)	2012	14	9	21
State	Abia	Health outcomes	Prevalence of stunting among children under 5 (%)	2013	12	8	19
State	Abia	Health outcomes	Prevalence of wasting among children under 5 (%)	2000	16	9	24
State	Abia	Health outcomes	Prevalence of wasting among children under 5 (%)	2001	15	9	23
State	Abia	Health outcomes	Prevalence of wasting among children under 5 (%)	2002	14	8	21
State	Abia	Health outcomes	Prevalence of wasting among children under 5 (%)	2003	13	8	19
State	Abia	Health outcomes	Prevalence of wasting among children under 5 (%)	2004	12	8	18
State	Abia	Health outcomes	Prevalence of wasting among children under 5 (%)	2005	11	7	17
State	Abia	Health outcomes	Prevalence of wasting among children under 5 (%)	2006	11	7	16
State	Abia	Health outcomes	Prevalence of wasting among children under 5 (%)	2007	11	7	15
State	Abia	Health outcomes	Prevalence of wasting among children under 5 (%)	2008	11	7	15
State	Abia	Health outcomes	Prevalence of wasting among children under 5 (%)	2009	10	7	15
State	Abia	Health outcomes	Prevalence of wasting among children under 5 (%)	2010	11	7	15
State	Abia	Health outcomes	Prevalence of wasting among children under 5 (%)	2011	11	7	16
State	Abia	Health outcomes	Prevalence of wasting among children under 5 (%)	2012	11	7	17
State	Abia	Health outcomes	Prevalence of wasting among children under 5 (%)	2013	11	7	18
State	Abia	Health outcomes	Under-5 mortality (deaths per 1,000 live births)	2000	144	121	169
State	Abia	Health outcomes	Under-5 mortality (deaths per 1,000 live births)	2001	142	118	165
State	Abia	Health outcomes	Under-5 mortality (deaths per 1,000 live births)	2002	139	117	164
State	Abia	Health outcomes	Under-5 mortality (deaths per 1,000 live births)	2003	136	114	159
State	Abia	Health outcomes	Under-5 mortality (deaths per 1,000 live births)	2004	133	113	154
State	Abia	Health outcomes	Under-5 mortality (deaths per 1,000 live births)	2005	130	109	154
State	Abia	Health outcomes	Under-5 mortality (deaths per 1,000 live births)	2006	127	106	150
State	Abia	Health outcomes	Under-5 mortality (deaths per 1,000 live births)	2007	124	104	147
State	Abia	Health outcomes	Under-5 mortality (deaths per 1,000 live births)	2008	121	101	143
State	Abia	Health outcomes	Under-5 mortality (deaths per 1,000 live births)	2009	120	99	143
State	Abia	Health outcomes	Under-5 mortality (deaths per 1,000 live births)	2010	117	95	143
State	Abia	Health outcomes	Under-5 mortality (deaths per 1,000 live births)	2011	116	89	146
State	Abia	Health outcomes	Under-5 mortality (deaths per 1,000 live births)	2012	114	86	147
State	Abia	Health outcomes	Under-5 mortality (deaths per 1,000 live births)	2013	111	83	145
State	Abia	Malaria interventions	Household ownership of at least one insecticide-treated net (ITN) (%)	2000	0	0	0
State	Abia	Malaria interventions	Household ownership of at least one insecticide-treated net (ITN) (%)	2001	0	0	1
State	Abia	Malaria interventions	Household ownership of at least one insecticide-treated net (ITN) (%)	2002	0	0	1
State	Abia	Malaria interventions	Household ownership of at least one insecticide-treated net (ITN) (%)	2003	0	0	1
State	Abia	Malaria interventions	Household ownership of at least one insecticide-treated net (ITN) (%)	2004	0	0	2
State	Abia	Malaria interventions	Household ownership of at least one insecticide-treated net (ITN) (%)	2005	0	0	10
State	Abia	Malaria interventions	Household ownership of at least one insecticide-treated net (ITN) (%)	2006	1	0	16
State	Abia	Malaria interventions	Household ownership of at least one insecticide-treated net (ITN) (%)	2007	2	0	16
State	Abia	Malaria interventions	Household ownership of at least one insecticide-treated net (ITN) (%)	2008	3	1	11
State	Abia	Malaria interventions	Household ownership of at least one insecticide-treated net (ITN) (%)	2009	5	2	14
State	Abia	Malaria interventions	Household ownership of at least one insecticide-treated net (ITN) (%)	2010	8	3	22
State	Abia	Malaria interventions	Household ownership of at least one insecticide-treated net (ITN) (%)	2011	14	4	38
State	Abia	Malaria interventions	Household ownership of at least one insecticide-treated net (ITN) (%)	2012	30	8	64
State	Abia	Malaria interventions	Household ownership of at least one insecticide-treated net (ITN) (%)	2013	55	19	86
State	Abia	Malaria interventions	Household ownership of ITNs or receipt of indoor residual spraying (IRS), or both (%)	2000	0	0	1
State	Abia	Malaria interventions	Household ownership of ITNs or receipt of indoor residual spraying (IRS), or both (%)	2001	0	0	1
State	Abia	Malaria interventions	Household ownership of ITNs or receipt of indoor residual spraying (IRS), or both (%)	2002	0	0	1
State	Abia	Malaria interventions	Household ownership of ITNs or receipt of indoor residual spraying (IRS), or both (%)	2003	0	0	1
State	Abia	Malaria interventions	Household ownership of ITNs or receipt of indoor residual spraying (IRS), or both (%)	2004	0	0	3
State	Abia	Malaria interventions	Household ownership of ITNs or receipt of indoor residual spraying (IRS), or both (%)	2005	0	0	9
State	Abia	Malaria interventions	Household ownership of ITNs or receipt of indoor residual spraying (IRS), or both (%)	2006	1	0	16
State	Abia	Malaria interventions	Household ownership of ITNs or receipt of indoor residual spraying (IRS), or both (%)	2007	2	0	16
State	Abia	Malaria interventions	Household ownership of ITNs or receipt of indoor residual spraying (IRS), or both (%)	2008	3	1	11
State	Abia	Malaria interventions	Household ownership of ITNs or receipt of indoor residual spraying (IRS), or both (%)	2009	5	1	15
State	Abia	Malaria interventions	Household ownership of ITNs or receipt of indoor residual spraying (IRS), or both (%)	2010	9	3	23
State	Abia	Malaria interventions	Household ownership of ITNs or receipt of indoor residual spraying (IRS), or both (%)	2011	16	5	40
State	Abia	Malaria interventions	Household ownership of ITNs or receipt of indoor residual spraying (IRS), or both (%)	2012	31	9	68
State	Abia	Malaria interventions	Household ownership of ITNs or receipt of indoor residual spraying (IRS), or both (%)	2013	57	20	86
State	Abia	Malaria interventions	Insecticide-treated net (ITN) use by children under 5 (%)	2000	0	0	2
State	Abia	Malaria interventions	Insecticide-treated net (ITN) use by children under 5 (%)	2001	0	0	3
State	Abia	Malaria interventions	Insecticide-treated net (ITN) use by children under 5 (%)	2002	0	0	3
State	Abia	Malaria interventions	Insecticide-treated net (ITN) use by children under 5 (%)	2003	0	0	4
State	Abia	Malaria interventions	Insecticide-treated net (ITN) use by children under 5 (%)	2004	0	0	8
State	Abia	Malaria interventions	Insecticide-treated net (ITN) use by children under 5 (%)	2005	1	0	14
State	Abia	Malaria interventions	Insecticide-treated net (ITN) use by children under 5 (%)	2006	2	0	19
State	Abia	Malaria interventions	Insecticide-treated net (ITN) use by children under 5 (%)	2007	2	0	18
State	Abia	Malaria interventions	Insecticide-treated net (ITN) use by children under 5 (%)	2008	3	0	17
State	Abia	Malaria interventions	Insecticide-treated net (ITN) use by children under 5 (%)	2009	4	1	21
State	Abia	Malaria interventions	Insecticide-treated net (ITN) use by children under 5 (%)	2010	6	1	26
State	Abia	Malaria interventions	Insecticide-treated net (ITN) use by children under 5 (%)	2011	8	1	37
State	Abia	Malaria interventions	Insecticide-treated net (ITN) use by children under 5 (%)	2012	14	2	60
State	Abia	Malaria interventions	Insecticide-treated net (ITN) use by children under 5 (%)	2013	22	2	78
State	Abia	Malaria interventions	Intermittent preventive therapy during pregnancy, two doses (IPTp2) (%)	2000	0	0	1
State	Abia	Malaria interventions	Intermittent preventive therapy during pregnancy, two doses (IPTp2) (%)	2001	0	0	1
State	Abia	Malaria interventions	Intermittent preventive therapy during pregnancy, two doses (IPTp2) (%)	2002	0	0	1
State	Abia	Malaria interventions	Intermittent preventive therapy during pregnancy, two doses (IPTp2) (%)	2003	0	0	1
State	Abia	Malaria interventions	Intermittent preventive therapy during pregnancy, two doses (IPTp2) (%)	2004	0	0	5
State	Abia	Malaria interventions	Intermittent preventive therapy during pregnancy, two doses (IPTp2) (%)	2005	2	0	19
State	Abia	Malaria interventions	Intermittent preventive therapy during pregnancy, two doses (IPTp2) (%)	2006	4	0	31
State	Abia	Malaria interventions	Intermittent preventive therapy during pregnancy, two doses (IPTp2) (%)	2007	7	1	27
State	Abia	Malaria interventions	Intermittent preventive therapy during pregnancy, two doses (IPTp2) (%)	2008	5	1	20
State	Abia	Malaria interventions	Intermittent preventive therapy during pregnancy, two doses (IPTp2) (%)	2009	4	1	18
State	Abia	Malaria interventions	Intermittent preventive therapy during pregnancy, two doses (IPTp2) (%)	2010	5	1	17
State	Abia	Malaria interventions	Intermittent preventive therapy during pregnancy, two doses (IPTp2) (%)	2011	9	2	29
State	Abia	Malaria interventions	Intermittent preventive therapy during pregnancy, two doses (IPTp2) (%)	2012	18	4	49
State	Abia	Malaria interventions	Intermittent preventive therapy during pregnancy, two doses (IPTp2) (%)	2013	27	5	67
State	Abia	Malaria interventions	Percentage of febrile children under 5 who received artemisinin-based combination therapies (ACTs) (%)	2000	0	0	2
State	Abia	Malaria interventions	Percentage of febrile children under 5 who received artemisinin-based combination therapies (ACTs) (%)	2001	0	0	1
State	Abia	Malaria interventions	Percentage of febrile children under 5 who received artemisinin-based combination therapies (ACTs) (%)	2002	0	0	2
State	Abia	Malaria interventions	Percentage of febrile children under 5 who received artemisinin-based combination therapies (ACTs) (%)	2003	0	0	3
State	Abia	Malaria interventions	Percentage of febrile children under 5 who received artemisinin-based combination therapies (ACTs) (%)	2004	0	0	6
State	Abia	Malaria interventions	Percentage of febrile children under 5 who received artemisinin-based combination therapies (ACTs) (%)	2005	1	0	11
State	Abia	Malaria interventions	Percentage of febrile children under 5 who received artemisinin-based combination therapies (ACTs) (%)	2006	1	0	12
State	Abia	Malaria interventions	Percentage of febrile children under 5 who received artemisinin-based combination therapies (ACTs) (%)	2007	1	0	9
State	Abia	Malaria interventions	Percentage of febrile children under 5 who received artemisinin-based combination therapies (ACTs) (%)	2008	1	0	8
State	Abia	Malaria interventions	Percentage of febrile children under 5 who received artemisinin-based combination therapies (ACTs) (%)	2009	2	0	11
State	Abia	Malaria interventions	Percentage of febrile children under 5 who received artemisinin-based combination therapies (ACTs) (%)	2010	2	0	15
State	Abia	Malaria interventions	Percentage of febrile children under 5 who received artemisinin-based combination therapies (ACTs) (%)	2011	2	0	12
State	Abia	Malaria interventions	Percentage of febrile children under 5 who received artemisinin-based combination therapies (ACTs) (%)	2012	1	0	9
State	Abia	Malaria interventions	Percentage of febrile children under 5 who received artemisinin-based combination therapies (ACTs) (%)	2013	1	0	11
State	Abia	Other maternal and child health interventions	Antenatal care, 1 visit (ANC1) (%)	2000	94	86	97
State	Abia	Other maternal and child health interventions	Antenatal care, 1 visit (ANC1) (%)	2001	93	87	97
State	Abia	Other maternal and child health interventions	Antenatal care, 1 visit (ANC1) (%)	2002	93	88	96
State	Abia	Other maternal and child health interventions	Antenatal care, 1 visit (ANC1) (%)	2003	93	89	96
State	Abia	Other maternal and child health interventions	Antenatal care, 1 visit (ANC1) (%)	2004	93	89	96
State	Abia	Other maternal and child health interventions	Antenatal care, 1 visit (ANC1) (%)	2005	93	90	95
State	Abia	Other maternal and child health interventions	Antenatal care, 1 visit (ANC1) (%)	2006	93	90	95
State	Abia	Other maternal and child health interventions	Antenatal care, 1 visit (ANC1) (%)	2007	93	90	95
State	Abia	Other maternal and child health interventions	Antenatal care, 1 visit (ANC1) (%)	2008	93	90	95
State	Abia	Other maternal and child health interventions	Antenatal care, 1 visit (ANC1) (%)	2009	93	90	95
State	Abia	Other maternal and child health interventions	Antenatal care, 1 visit (ANC1) (%)	2010	93	89	95
State	Abia	Other maternal and child health interventions	Antenatal care, 1 visit (ANC1) (%)	2011	93	89	95
State	Abia	Other maternal and child health interventions	Antenatal care, 1 visit (ANC1) (%)	2012	93	88	96
State	Abia	Other maternal and child health interventions	Antenatal care, 1 visit (ANC1) (%)	2013	93	88	96
State	Abia	Other maternal and child health interventions	Antenatal care, 4 visits (ANC4) (%)	2000	92	83	97
State	Abia	Other maternal and child health interventions	Antenatal care, 4 visits (ANC4) (%)	2001	92	84	96
State	Abia	Other maternal and child health interventions	Antenatal care, 4 visits (ANC4) (%)	2002	91	85	95
State	Abia	Other maternal and child health interventions	Antenatal care, 4 visits (ANC4) (%)	2003	91	85	95
State	Abia	Other maternal and child health interventions	Antenatal care, 4 visits (ANC4) (%)	2004	90	85	94
State	Abia	Other maternal and child health interventions	Antenatal care, 4 visits (ANC4) (%)	2005	90	86	93
State	Abia	Other maternal and child health interventions	Antenatal care, 4 visits (ANC4) (%)	2006	89	85	93
State	Abia	Other maternal and child health interventions	Antenatal care, 4 visits (ANC4) (%)	2007	89	85	92
State	Abia	Other maternal and child health interventions	Antenatal care, 4 visits (ANC4) (%)	2008	89	85	92
State	Abia	Other maternal and child health interventions	Antenatal care, 4 visits (ANC4) (%)	2009	88	84	91
State	Abia	Other maternal and child health interventions	Antenatal care, 4 visits (ANC4) (%)	2010	88	82	91
State	Abia	Other maternal and child health interventions	Antenatal care, 4 visits (ANC4) (%)	2011	87	81	91
State	Abia	Other maternal and child health interventions	Antenatal care, 4 visits (ANC4) (%)	2012	87	79	91
State	Abia	Other maternal and child health interventions	Antenatal care, 4 visits (ANC4) (%)	2013	86	78	92
State	Abia	Other maternal and child health interventions	Exclusive breastfeeding (EBF) (%)	2000	7	2	18
State	Abia	Other maternal and child health interventions	Exclusive breastfeeding (EBF) (%)	2001	8	3	20
State	Abia	Other maternal and child health interventions	Exclusive breastfeeding (EBF) (%)	2002	9	4	21
State	Abia	Other maternal and child health interventions	Exclusive breastfeeding (EBF) (%)	2003	11	5	22
State	Abia	Other maternal and child health interventions	Exclusive breastfeeding (EBF) (%)	2004	12	6	24
State	Abia	Other maternal and child health interventions	Exclusive breastfeeding (EBF) (%)	2005	13	7	25
State	Abia	Other maternal and child health interventions	Exclusive breastfeeding (EBF) (%)	2006	14	7	25
State	Abia	Other maternal and child health interventions	Exclusive breastfeeding (EBF) (%)	2007	15	8	26
State	Abia	Other maternal and child health interventions	Exclusive breastfeeding (EBF) (%)	2008	15	8	27
State	Abia	Other maternal and child health interventions	Exclusive breastfeeding (EBF) (%)	2009	15	8	28
State	Abia	Other maternal and child health interventions	Exclusive breastfeeding (EBF) (%)	2010	15	8	28
State	Abia	Other maternal and child health interventions	Exclusive breastfeeding (EBF) (%)	2011	15	8	29
State	Abia	Other maternal and child health interventions	Exclusive breastfeeding (EBF) (%)	2012	15	7	30
State	Abia	Other maternal and child health interventions	Exclusive breastfeeding (EBF) (%)	2013	15	7	31
State	Abia	Other maternal and child health interventions	In-facility delivery rate (IFD) (%)	2000	91	85	95
State	Abia	Other maternal and child health interventions	In-facility delivery rate (IFD) (%)	2001	90	85	94
State	Abia	Other maternal and child health interventions	In-facility delivery rate (IFD) (%)	2002	90	85	93
State	Abia	Other maternal and child health interventions	In-facility delivery rate (IFD) (%)	2003	89	85	93
State	Abia	Other maternal and child health interventions	In-facility delivery rate (IFD) (%)	2004	88	84	92
State	Abia	Other maternal and child health interventions	In-facility delivery rate (IFD) (%)	2005	88	84	91
State	Abia	Other maternal and child health interventions	In-facility delivery rate (IFD) (%)	2006	86	83	90
State	Abia	Other maternal and child health interventions	In-facility delivery rate (IFD) (%)	2007	85	81	89
State	Abia	Other maternal and child health interventions	In-facility delivery rate (IFD) (%)	2008	84	79	88
State	Abia	Other maternal and child health interventions	In-facility delivery rate (IFD) (%)	2009	83	77	87
State	Abia	Other maternal and child health interventions	In-facility delivery rate (IFD) (%)	2010	81	74	86
State	Abia	Other maternal and child health interventions	In-facility delivery rate (IFD) (%)	2011	80	71	86
State	Abia	Other maternal and child health interventions	In-facility delivery rate (IFD) (%)	2012	78	67	85
State	Abia	Other maternal and child health interventions	In-facility delivery rate (IFD) (%)	2013	76	63	85
State	Abia	Other maternal and child health interventions	Percentage of women who received two or more doses of the tetanus toxoid vaccine during pregnancy (%)	2000	90	83	94
State	Abia	Other maternal and child health interventions	Percentage of women who received two or more doses of the tetanus toxoid vaccine during pregnancy (%)	2001	89	83	92
State	Abia	Other maternal and child health interventions	Percentage of women who received two or more doses of the tetanus toxoid vaccine during pregnancy (%)	2002	88	84	91
State	Abia	Other maternal and child health interventions	Percentage of women who received two or more doses of the tetanus toxoid vaccine during pregnancy (%)	2003	87	84	90
State	Abia	Other maternal and child health interventions	Percentage of women who received two or more doses of the tetanus toxoid vaccine during pregnancy (%)	2004	87	85	89
State	Abia	Other maternal and child health interventions	Percentage of women who received two or more doses of the tetanus toxoid vaccine during pregnancy (%)	2005	87	85	89
State	Abia	Other maternal and child health interventions	Percentage of women who received two or more doses of the tetanus toxoid vaccine during pregnancy (%)	2006	87	86	89
State	Abia	Other maternal and child health interventions	Percentage of women who received two or more doses of the tetanus toxoid vaccine during pregnancy (%)	2007	88	86	89
State	Abia	Other maternal and child health interventions	Percentage of women who received two or more doses of the tetanus toxoid vaccine during pregnancy (%)	2008	88	87	89
State	Abia	Other maternal and child health interventions	Percentage of women who received two or more doses of the tetanus toxoid vaccine during pregnancy (%)	2009	89	87	90
State	Abia	Other maternal and child health interventions	Percentage of women who received two or more doses of the tetanus toxoid vaccine during pregnancy (%)	2010	89	88	90
State	Abia	Other maternal and child health interventions	Percentage of women who received two or more doses of the tetanus toxoid vaccine during pregnancy (%)	2011	90	89	91
State	Abia	Other maternal and child health interventions	Percentage of women who received two or more doses of the tetanus toxoid vaccine during pregnancy (%)	2012	90	89	92
State	Abia	Other maternal and child health interventions	Percentage of women who received two or more doses of the tetanus toxoid vaccine during pregnancy (%)	2013	91	89	92
State	Abia	Other maternal and child health interventions	Prevalence of modern contraceptive use (%)	2000	11	5	23
State	Abia	Other maternal and child health interventions	Prevalence of modern contraceptive use (%)	2001	11	5	22
State	Abia	Other maternal and child health interventions	Prevalence of modern contraceptive use (%)	2002	11	6	22
State	Abia	Other maternal and child health interventions	Prevalence of modern contraceptive use (%)	2003	12	6	21
State	Abia	Other maternal and child health interventions	Prevalence of modern contraceptive use (%)	2004	12	7	21
State	Abia	Other maternal and child health interventions	Prevalence of modern contraceptive use (%)	2005	13	7	21
State	Abia	Other maternal and child health interventions	Prevalence of modern contraceptive use (%)	2006	13	8	21
State	Abia	Other maternal and child health interventions	Prevalence of modern contraceptive use (%)	2007	14	8	21
State	Abia	Other maternal and child health interventions	Prevalence of modern contraceptive use (%)	2008	14	9	22
State	Abia	Other maternal and child health interventions	Prevalence of modern contraceptive use (%)	2009	15	9	23
State	Abia	Other maternal and child health interventions	Prevalence of modern contraceptive use (%)	2010	16	9	24
State	Abia	Other maternal and child health interventions	Prevalence of modern contraceptive use (%)	2011	16	10	27
State	Abia	Other maternal and child health interventions	Prevalence of modern contraceptive use (%)	2012	17	10	29
State	Abia	Other maternal and child health interventions	Prevalence of modern contraceptive use (%)	2013	18	10	32
State	Abia	Other maternal and child health interventions	Skilled birth attendance (SBA) (%)	2000	94	90	96
State	Abia	Other maternal and child health interventions	Skilled birth attendance (SBA) (%)	2001	94	91	96
State	Abia	Other maternal and child health interventions	Skilled birth attendance (SBA) (%)	2002	94	92	96
State	Abia	Other maternal and child health interventions	Skilled birth attendance (SBA) (%)	2003	94	92	95
State	Abia	Other maternal and child health interventions	Skilled birth attendance (SBA) (%)	2004	93	92	95
State	Abia	Other maternal and child health interventions	Skilled birth attendance (SBA) (%)	2005	93	91	94
State	Abia	Other maternal and child health interventions	Skilled birth attendance (SBA) (%)	2006	92	90	94
State	Abia	Other maternal and child health interventions	Skilled birth attendance (SBA) (%)	2007	92	89	93
State	Abia	Other maternal and child health interventions	Skilled birth attendance (SBA) (%)	2008	90	88	92
State	Abia	Other maternal and child health interventions	Skilled birth attendance (SBA) (%)	2009	89	86	92
State	Abia	Other maternal and child health interventions	Skilled birth attendance (SBA) (%)	2010	87	83	90
State	Abia	Other maternal and child health interventions	Skilled birth attendance (SBA) (%)	2011	85	80	89
State	Abia	Other maternal and child health interventions	Skilled birth attendance (SBA) (%)	2012	83	77	88
State	Abia	Other maternal and child health interventions	Skilled birth attendance (SBA) (%)	2013	81	72	87
State	Adamawa	Childhood immunizations	BCG immunization coverage (%)	2000	28	14	51
State	Adamawa	Childhood immunizations	BCG immunization coverage (%)	2001	34	17	54
State	Adamawa	Childhood immunizations	BCG immunization coverage (%)	2002	39	22	59
State	Adamawa	Childhood immunizations	BCG immunization coverage (%)	2003	44	27	62
State	Adamawa	Childhood immunizations	BCG immunization coverage (%)	2004	49	32	65
State	Adamawa	Childhood immunizations	BCG immunization coverage (%)	2005	53	37	69
State	Adamawa	Childhood immunizations	BCG immunization coverage (%)	2006	56	41	71
State	Adamawa	Childhood immunizations	BCG immunization coverage (%)	2007	59	44	73
State	Adamawa	Childhood immunizations	BCG immunization coverage (%)	2008	61	46	75
State	Adamawa	Childhood immunizations	BCG immunization coverage (%)	2009	63	47	76
State	Adamawa	Childhood immunizations	BCG immunization coverage (%)	2010	64	47	77
State	Adamawa	Childhood immunizations	BCG immunization coverage (%)	2011	64	47	78
State	Adamawa	Childhood immunizations	BCG immunization coverage (%)	2012	64	46	80
State	Adamawa	Childhood immunizations	BCG immunization coverage (%)	2013	64	44	81
State	Adamawa	Childhood immunizations	Diphtheria-pertussis-tetanus, three doses (DPT3) immunization coverage (%)	2000	29	18	42
State	Adamawa	Childhood immunizations	Diphtheria-pertussis-tetanus, three doses (DPT3) immunization coverage (%)	2001	30	19	42
State	Adamawa	Childhood immunizations	Diphtheria-pertussis-tetanus, three doses (DPT3) immunization coverage (%)	2002	30	21	42
State	Adamawa	Childhood immunizations	Diphtheria-pertussis-tetanus, three doses (DPT3) immunization coverage (%)	2003	31	22	42
State	Adamawa	Childhood immunizations	Diphtheria-pertussis-tetanus, three doses (DPT3) immunization coverage (%)	2004	32	23	42
State	Adamawa	Childhood immunizations	Diphtheria-pertussis-tetanus, three doses (DPT3) immunization coverage (%)	2005	33	24	43
State	Adamawa	Childhood immunizations	Diphtheria-pertussis-tetanus, three doses (DPT3) immunization coverage (%)	2006	35	26	44
State	Adamawa	Childhood immunizations	Diphtheria-pertussis-tetanus, three doses (DPT3) immunization coverage (%)	2007	36	28	46
State	Adamawa	Childhood immunizations	Diphtheria-pertussis-tetanus, three doses (DPT3) immunization coverage (%)	2008	38	30	48
State	Adamawa	Childhood immunizations	Diphtheria-pertussis-tetanus, three doses (DPT3) immunization coverage (%)	2009	40	31	50
State	Adamawa	Childhood immunizations	Diphtheria-pertussis-tetanus, three doses (DPT3) immunization coverage (%)	2010	42	33	53
State	Adamawa	Childhood immunizations	Diphtheria-pertussis-tetanus, three doses (DPT3) immunization coverage (%)	2011	45	34	56
State	Adamawa	Childhood immunizations	Diphtheria-pertussis-tetanus, three doses (DPT3) immunization coverage (%)	2012	47	35	59
State	Adamawa	Childhood immunizations	Diphtheria-pertussis-tetanus, three doses (DPT3) immunization coverage (%)	2013	49	36	63
State	Adamawa	Childhood immunizations	Measles immunization coverage (%)	2000	42	26	59
State	Adamawa	Childhood immunizations	Measles immunization coverage (%)	2001	45	29	60
State	Adamawa	Childhood immunizations	Measles immunization coverage (%)	2002	47	33	62
State	Adamawa	Childhood immunizations	Measles immunization coverage (%)	2003	50	36	63
State	Adamawa	Childhood immunizations	Measles immunization coverage (%)	2004	52	38	64
State	Adamawa	Childhood immunizations	Measles immunization coverage (%)	2005	54	41	66
State	Adamawa	Childhood immunizations	Measles immunization coverage (%)	2006	55	43	67
State	Adamawa	Childhood immunizations	Measles immunization coverage (%)	2007	56	45	67
State	Adamawa	Childhood immunizations	Measles immunization coverage (%)	2008	57	46	68
State	Adamawa	Childhood immunizations	Measles immunization coverage (%)	2009	58	47	69
State	Adamawa	Childhood immunizations	Measles immunization coverage (%)	2010	58	47	70
State	Adamawa	Childhood immunizations	Measles immunization coverage (%)	2011	59	46	71
State	Adamawa	Childhood immunizations	Measles immunization coverage (%)	2012	59	45	73
State	Adamawa	Childhood immunizations	Measles immunization coverage (%)	2013	59	43	74
State	Adamawa	Childhood immunizations	Oral polio vaccine, three doses (OPV3) immunization coverage (%)	2000	23	15	33
State	Adamawa	Childhood immunizations	Oral polio vaccine, three doses (OPV3) immunization coverage (%)	2001	29	20	39
State	Adamawa	Childhood immunizations	Oral polio vaccine, three doses (OPV3) immunization coverage (%)	2002	35	26	46
State	Adamawa	Childhood immunizations	Oral polio vaccine, three doses (OPV3) immunization coverage (%)	2003	42	32	52
State	Adamawa	Childhood immunizations	Oral polio vaccine, three doses (OPV3) immunization coverage (%)	2004	47	38	57
State	Adamawa	Childhood immunizations	Oral polio vaccine, three doses (OPV3) immunization coverage (%)	2005	52	43	61
State	Adamawa	Childhood immunizations	Oral polio vaccine, three doses (OPV3) immunization coverage (%)	2006	55	47	64
State	Adamawa	Childhood immunizations	Oral polio vaccine, three doses (OPV3) immunization coverage (%)	2007	58	50	65
State	Adamawa	Childhood immunizations	Oral polio vaccine, three doses (OPV3) immunization coverage (%)	2008	59	52	66
State	Adamawa	Childhood immunizations	Oral polio vaccine, three doses (OPV3) immunization coverage (%)	2009	60	53	67
State	Adamawa	Childhood immunizations	Oral polio vaccine, three doses (OPV3) immunization coverage (%)	2010	60	53	67
State	Adamawa	Childhood immunizations	Oral polio vaccine, three doses (OPV3) immunization coverage (%)	2011	59	51	68
State	Adamawa	Childhood immunizations	Oral polio vaccine, three doses (OPV3) immunization coverage (%)	2012	58	49	67
State	Adamawa	Childhood immunizations	Oral polio vaccine, three doses (OPV3) immunization coverage (%)	2013	57	46	67
State	Adamawa	Health outcomes	Percentage of children under 5 who are underweight (%)	2000	19	14	26
State	Adamawa	Health outcomes	Percentage of children under 5 who are underweight (%)	2001	20	15	26
State	Adamawa	Health outcomes	Percentage of children under 5 who are underweight (%)	2002	21	16	26
State	Adamawa	Health outcomes	Percentage of children under 5 who are underweight (%)	2003	22	17	28
State	Adamawa	Health outcomes	Percentage of children under 5 who are underweight (%)	2004	22	18	28
State	Adamawa	Health outcomes	Percentage of children under 5 who are underweight (%)	2005	23	19	29
State	Adamawa	Health outcomes	Percentage of children under 5 who are underweight (%)	2006	24	20	30
State	Adamawa	Health outcomes	Percentage of children under 5 who are underweight (%)	2007	25	20	30
State	Adamawa	Health outcomes	Percentage of children under 5 who are underweight (%)	2008	25	21	30
State	Adamawa	Health outcomes	Percentage of children under 5 who are underweight (%)	2009	25	21	31
State	Adamawa	Health outcomes	Percentage of children under 5 who are underweight (%)	2010	25	21	31
State	Adamawa	Health outcomes	Percentage of children under 5 who are underweight (%)	2011	25	21	31
State	Adamawa	Health outcomes	Percentage of children under 5 who are underweight (%)	2012	25	19	32
State	Adamawa	Health outcomes	Percentage of children under 5 who are underweight (%)	2013	25	18	33
State	Adamawa	Health outcomes	Prevalence of stunting among children under 5 (%)	2000	38	32	44
State	Adamawa	Health outcomes	Prevalence of stunting among children under 5 (%)	2001	39	33	45
State	Adamawa	Health outcomes	Prevalence of stunting among children under 5 (%)	2002	40	35	45
State	Adamawa	Health outcomes	Prevalence of stunting among children under 5 (%)	2003	41	36	46
State	Adamawa	Health outcomes	Prevalence of stunting among children under 5 (%)	2004	42	36	47
State	Adamawa	Health outcomes	Prevalence of stunting among children under 5 (%)	2005	42	37	47
State	Adamawa	Health outcomes	Prevalence of stunting among children under 5 (%)	2006	42	37	47
State	Adamawa	Health outcomes	Prevalence of stunting among children under 5 (%)	2007	42	37	47
State	Adamawa	Health outcomes	Prevalence of stunting among children under 5 (%)	2008	42	37	46
State	Adamawa	Health outcomes	Prevalence of stunting among children under 5 (%)	2009	41	36	45
State	Adamawa	Health outcomes	Prevalence of stunting among children under 5 (%)	2010	40	35	44
State	Adamawa	Health outcomes	Prevalence of stunting among children under 5 (%)	2011	38	34	43
State	Adamawa	Health outcomes	Prevalence of stunting among children under 5 (%)	2012	37	32	42
State	Adamawa	Health outcomes	Prevalence of stunting among children under 5 (%)	2013	35	29	41
State	Adamawa	Health outcomes	Prevalence of wasting among children under 5 (%)	2000	19	11	33
State	Adamawa	Health outcomes	Prevalence of wasting among children under 5 (%)	2001	19	11	31
State	Adamawa	Health outcomes	Prevalence of wasting among children under 5 (%)	2002	18	10	29
State	Adamawa	Health outcomes	Prevalence of wasting among children under 5 (%)	2003	17	10	27
State	Adamawa	Health outcomes	Prevalence of wasting among children under 5 (%)	2004	17	10	26
State	Adamawa	Health outcomes	Prevalence of wasting among children under 5 (%)	2005	16	10	25
State	Adamawa	Health outcomes	Prevalence of wasting among children under 5 (%)	2006	16	10	24
State	Adamawa	Health outcomes	Prevalence of wasting among children under 5 (%)	2007	15	10	23
State	Adamawa	Health outcomes	Prevalence of wasting among children under 5 (%)	2008	15	10	22
State	Adamawa	Health outcomes	Prevalence of wasting among children under 5 (%)	2009	14	9	22
State	Adamawa	Health outcomes	Prevalence of wasting among children under 5 (%)	2010	14	9	21
State	Adamawa	Health outcomes	Prevalence of wasting among children under 5 (%)	2011	14	9	22
State	Adamawa	Health outcomes	Prevalence of wasting among children under 5 (%)	2012	13	8	23
State	Adamawa	Health outcomes	Prevalence of wasting among children under 5 (%)	2013	13	7	23
State	Adamawa	Health outcomes	Under-5 mortality (deaths per 1,000 live births)	2000	186	159	215
State	Adamawa	Health outcomes	Under-5 mortality (deaths per 1,000 live births)	2001	186	160	218
State	Adamawa	Health outcomes	Under-5 mortality (deaths per 1,000 live births)	2002	184	158	212
State	Adamawa	Health outcomes	Under-5 mortality (deaths per 1,000 live births)	2003	181	154	208
State	Adamawa	Health outcomes	Under-5 mortality (deaths per 1,000 live births)	2004	177	150	205
State	Adamawa	Health outcomes	Under-5 mortality (deaths per 1,000 live births)	2005	171	145	200
State	Adamawa	Health outcomes	Under-5 mortality (deaths per 1,000 live births)	2006	165	141	193
State	Adamawa	Health outcomes	Under-5 mortality (deaths per 1,000 live births)	2007	160	135	185
State	Adamawa	Health outcomes	Under-5 mortality (deaths per 1,000 live births)	2008	154	129	181
State	Adamawa	Health outcomes	Under-5 mortality (deaths per 1,000 live births)	2009	149	123	178
State	Adamawa	Health outcomes	Under-5 mortality (deaths per 1,000 live births)	2010	144	117	173
State	Adamawa	Health outcomes	Under-5 mortality (deaths per 1,000 live births)	2011	138	108	171
State	Adamawa	Health outcomes	Under-5 mortality (deaths per 1,000 live births)	2012	133	102	170
State	Adamawa	Health outcomes	Under-5 mortality (deaths per 1,000 live births)	2013	127	95	163
State	Adamawa	Malaria interventions	Household ownership of at least one insecticide-treated net (ITN) (%)	2000	0	0	1
State	Adamawa	Malaria interventions	Household ownership of at least one insecticide-treated net (ITN) (%)	2001	0	0	2
State	Adamawa	Malaria interventions	Household ownership of at least one insecticide-treated net (ITN) (%)	2002	0	0	3
State	Adamawa	Malaria interventions	Household ownership of at least one insecticide-treated net (ITN) (%)	2003	0	0	5
State	Adamawa	Malaria interventions	Household ownership of at least one insecticide-treated net (ITN) (%)	2004	1	0	10
State	Adamawa	Malaria interventions	Household ownership of at least one insecticide-treated net (ITN) (%)	2005	1	0	21
State	Adamawa	Malaria interventions	Household ownership of at least one insecticide-treated net (ITN) (%)	2006	1	0	26
State	Adamawa	Malaria interventions	Household ownership of at least one insecticide-treated net (ITN) (%)	2007	2	0	29
State	Adamawa	Malaria interventions	Household ownership of at least one insecticide-treated net (ITN) (%)	2008	5	1	32
State	Adamawa	Malaria interventions	Household ownership of at least one insecticide-treated net (ITN) (%)	2009	15	3	56
State	Adamawa	Malaria interventions	Household ownership of at least one insecticide-treated net (ITN) (%)	2010	44	11	84
State	Adamawa	Malaria interventions	Household ownership of at least one insecticide-treated net (ITN) (%)	2011	70	24	94
State	Adamawa	Malaria interventions	Household ownership of at least one insecticide-treated net (ITN) (%)	2012	77	27	97
State	Adamawa	Malaria interventions	Household ownership of at least one insecticide-treated net (ITN) (%)	2013	75	21	97
State	Adamawa	Malaria interventions	Household ownership of ITNs or receipt of indoor residual spraying (IRS), or both (%)	2000	0	0	1
State	Adamawa	Malaria interventions	Household ownership of ITNs or receipt of indoor residual spraying (IRS), or both (%)	2001	0	0	2
State	Adamawa	Malaria interventions	Household ownership of ITNs or receipt of indoor residual spraying (IRS), or both (%)	2002	0	0	3
State	Adamawa	Malaria interventions	Household ownership of ITNs or receipt of indoor residual spraying (IRS), or both (%)	2003	0	0	5
State	Adamawa	Malaria interventions	Household ownership of ITNs or receipt of indoor residual spraying (IRS), or both (%)	2004	1	0	10
State	Adamawa	Malaria interventions	Household ownership of ITNs or receipt of indoor residual spraying (IRS), or both (%)	2005	1	0	21
State	Adamawa	Malaria interventions	Household ownership of ITNs or receipt of indoor residual spraying (IRS), or both (%)	2006	1	0	25
State	Adamawa	Malaria interventions	Household ownership of ITNs or receipt of indoor residual spraying (IRS), or both (%)	2007	2	0	29
State	Adamawa	Malaria interventions	Household ownership of ITNs or receipt of indoor residual spraying (IRS), or both (%)	2008	5	1	32
State	Adamawa	Malaria interventions	Household ownership of ITNs or receipt of indoor residual spraying (IRS), or both (%)	2009	15	3	56
State	Adamawa	Malaria interventions	Household ownership of ITNs or receipt of indoor residual spraying (IRS), or both (%)	2010	44	11	84
State	Adamawa	Malaria interventions	Household ownership of ITNs or receipt of indoor residual spraying (IRS), or both (%)	2011	71	24	94
State	Adamawa	Malaria interventions	Household ownership of ITNs or receipt of indoor residual spraying (IRS), or both (%)	2012	77	27	97
State	Adamawa	Malaria interventions	Household ownership of ITNs or receipt of indoor residual spraying (IRS), or both (%)	2013	75	21	97
State	Adamawa	Malaria interventions	Insecticide-treated net (ITN) use by children under 5 (%)	2000	0	0	1
State	Adamawa	Malaria interventions	Insecticide-treated net (ITN) use by children under 5 (%)	2001	0	0	1
State	Adamawa	Malaria interventions	Insecticide-treated net (ITN) use by children under 5 (%)	2002	0	0	3
State	Adamawa	Malaria interventions	Insecticide-treated net (ITN) use by children under 5 (%)	2003	0	0	6
State	Adamawa	Malaria interventions	Insecticide-treated net (ITN) use by children under 5 (%)	2004	0	0	11
State	Adamawa	Malaria interventions	Insecticide-treated net (ITN) use by children under 5 (%)	2005	1	0	16
State	Adamawa	Malaria interventions	Insecticide-treated net (ITN) use by children under 5 (%)	2006	1	0	25
State	Adamawa	Malaria interventions	Insecticide-treated net (ITN) use by children under 5 (%)	2007	2	0	30
State	Adamawa	Malaria interventions	Insecticide-treated net (ITN) use by children under 5 (%)	2008	3	0	39
State	Adamawa	Malaria interventions	Insecticide-treated net (ITN) use by children under 5 (%)	2009	7	1	54
State	Adamawa	Malaria interventions	Insecticide-treated net (ITN) use by children under 5 (%)	2010	12	1	73
State	Adamawa	Malaria interventions	Insecticide-treated net (ITN) use by children under 5 (%)	2011	18	1	84
State	Adamawa	Malaria interventions	Insecticide-treated net (ITN) use by children under 5 (%)	2012	17	1	85
State	Adamawa	Malaria interventions	Insecticide-treated net (ITN) use by children under 5 (%)	2013	15	1	85
State	Adamawa	Malaria interventions	Intermittent preventive therapy during pregnancy, two doses (IPTp2) (%)	2000	0	0	1
State	Adamawa	Malaria interventions	Intermittent preventive therapy during pregnancy, two doses (IPTp2) (%)	2001	0	0	3
State	Adamawa	Malaria interventions	Intermittent preventive therapy during pregnancy, two doses (IPTp2) (%)	2002	2	0	10
State	Adamawa	Malaria interventions	Intermittent preventive therapy during pregnancy, two doses (IPTp2) (%)	2003	4	1	18
State	Adamawa	Malaria interventions	Intermittent preventive therapy during pregnancy, two doses (IPTp2) (%)	2004	4	0	28
State	Adamawa	Malaria interventions	Intermittent preventive therapy during pregnancy, two doses (IPTp2) (%)	2005	3	0	30
State	Adamawa	Malaria interventions	Intermittent preventive therapy during pregnancy, two doses (IPTp2) (%)	2006	2	0	15
State	Adamawa	Malaria interventions	Intermittent preventive therapy during pregnancy, two doses (IPTp2) (%)	2007	2	0	7
State	Adamawa	Malaria interventions	Intermittent preventive therapy during pregnancy, two doses (IPTp2) (%)	2008	3	1	10
State	Adamawa	Malaria interventions	Intermittent preventive therapy during pregnancy, two doses (IPTp2) (%)	2009	6	1	21
State	Adamawa	Malaria interventions	Intermittent preventive therapy during pregnancy, two doses (IPTp2) (%)	2010	9	3	31
State	Adamawa	Malaria interventions	Intermittent preventive therapy during pregnancy, two doses (IPTp2) (%)	2011	12	3	36
State	Adamawa	Malaria interventions	Intermittent preventive therapy during pregnancy, two doses (IPTp2) (%)	2012	15	3	45
State	Adamawa	Malaria interventions	Intermittent preventive therapy during pregnancy, two doses (IPTp2) (%)	2013	20	4	57
State	Adamawa	Malaria interventions	Percentage of febrile children under 5 who received artemisinin-based combination therapies (ACTs) (%)	2000	0	0	1
State	Adamawa	Malaria interventions	Percentage of febrile children under 5 who received artemisinin-based combination therapies (ACTs) (%)	2001	0	0	1
State	Adamawa	Malaria interventions	Percentage of febrile children under 5 who received artemisinin-based combination therapies (ACTs) (%)	2002	0	0	1
State	Adamawa	Malaria interventions	Percentage of febrile children under 5 who received artemisinin-based combination therapies (ACTs) (%)	2003	0	0	1
State	Adamawa	Malaria interventions	Percentage of febrile children under 5 who received artemisinin-based combination therapies (ACTs) (%)	2004	0	0	5
State	Adamawa	Malaria interventions	Percentage of febrile children under 5 who received artemisinin-based combination therapies (ACTs) (%)	2005	1	0	16
State	Adamawa	Malaria interventions	Percentage of febrile children under 5 who received artemisinin-based combination therapies (ACTs) (%)	2006	2	0	25
State	Adamawa	Malaria interventions	Percentage of febrile children under 5 who received artemisinin-based combination therapies (ACTs) (%)	2007	4	1	19
State	Adamawa	Malaria interventions	Percentage of febrile children under 5 who received artemisinin-based combination therapies (ACTs) (%)	2008	4	1	15
State	Adamawa	Malaria interventions	Percentage of febrile children under 5 who received artemisinin-based combination therapies (ACTs) (%)	2009	3	1	13
State	Adamawa	Malaria interventions	Percentage of febrile children under 5 who received artemisinin-based combination therapies (ACTs) (%)	2010	4	1	15
State	Adamawa	Malaria interventions	Percentage of febrile children under 5 who received artemisinin-based combination therapies (ACTs) (%)	2011	4	1	18
State	Adamawa	Malaria interventions	Percentage of febrile children under 5 who received artemisinin-based combination therapies (ACTs) (%)	2012	4	1	19
State	Adamawa	Malaria interventions	Percentage of febrile children under 5 who received artemisinin-based combination therapies (ACTs) (%)	2013	4	0	23
State	Adamawa	Other maternal and child health interventions	Antenatal care, 1 visit (ANC1) (%)	2000	74	63	82
State	Adamawa	Other maternal and child health interventions	Antenatal care, 1 visit (ANC1) (%)	2001	70	60	78
State	Adamawa	Other maternal and child health interventions	Antenatal care, 1 visit (ANC1) (%)	2002	66	57	73
State	Adamawa	Other maternal and child health interventions	Antenatal care, 1 visit (ANC1) (%)	2003	63	55	70
State	Adamawa	Other maternal and child health interventions	Antenatal care, 1 visit (ANC1) (%)	2004	61	54	67
State	Adamawa	Other maternal and child health interventions	Antenatal care, 1 visit (ANC1) (%)	2005	60	54	66
State	Adamawa	Other maternal and child health interventions	Antenatal care, 1 visit (ANC1) (%)	2006	61	55	67
State	Adamawa	Other maternal and child health interventions	Antenatal care, 1 visit (ANC1) (%)	2007	63	58	69
State	Adamawa	Other maternal and child health interventions	Antenatal care, 1 visit (ANC1) (%)	2008	67	61	72
State	Adamawa	Other maternal and child health interventions	Antenatal care, 1 visit (ANC1) (%)	2009	71	65	76
State	Adamawa	Other maternal and child health interventions	Antenatal care, 1 visit (ANC1) (%)	2010	75	69	81
State	Adamawa	Other maternal and child health interventions	Antenatal care, 1 visit (ANC1) (%)	2011	80	74	85
State	Adamawa	Other maternal and child health interventions	Antenatal care, 1 visit (ANC1) (%)	2012	84	78	88
State	Adamawa	Other maternal and child health interventions	Antenatal care, 1 visit (ANC1) (%)	2013	87	81	92
State	Adamawa	Other maternal and child health interventions	Antenatal care, 4 visits (ANC4) (%)	2000	56	41	69
State	Adamawa	Other maternal and child health interventions	Antenatal care, 4 visits (ANC4) (%)	2001	52	39	63
State	Adamawa	Other maternal and child health interventions	Antenatal care, 4 visits (ANC4) (%)	2002	48	37	58
State	Adamawa	Other maternal and child health interventions	Antenatal care, 4 visits (ANC4) (%)	2003	45	36	54
State	Adamawa	Other maternal and child health interventions	Antenatal care, 4 visits (ANC4) (%)	2004	43	35	51
State	Adamawa	Other maternal and child health interventions	Antenatal care, 4 visits (ANC4) (%)	2005	42	35	50
State	Adamawa	Other maternal and child health interventions	Antenatal care, 4 visits (ANC4) (%)	2006	42	35	50
State	Adamawa	Other maternal and child health interventions	Antenatal care, 4 visits (ANC4) (%)	2007	44	37	51
State	Adamawa	Other maternal and child health interventions	Antenatal care, 4 visits (ANC4) (%)	2008	47	39	54
State	Adamawa	Other maternal and child health interventions	Antenatal care, 4 visits (ANC4) (%)	2009	50	42	57
State	Adamawa	Other maternal and child health interventions	Antenatal care, 4 visits (ANC4) (%)	2010	54	45	62
State	Adamawa	Other maternal and child health interventions	Antenatal care, 4 visits (ANC4) (%)	2011	58	49	67
State	Adamawa	Other maternal and child health interventions	Antenatal care, 4 visits (ANC4) (%)	2012	63	51	72
State	Adamawa	Other maternal and child health interventions	Antenatal care, 4 visits (ANC4) (%)	2013	67	54	77
State	Adamawa	Other maternal and child health interventions	Exclusive breastfeeding (EBF) (%)	2000	11	5	22
State	Adamawa	Other maternal and child health interventions	Exclusive breastfeeding (EBF) (%)	2001	12	6	22
State	Adamawa	Other maternal and child health interventions	Exclusive breastfeeding (EBF) (%)	2002	14	7	23
State	Adamawa	Other maternal and child health interventions	Exclusive breastfeeding (EBF) (%)	2003	15	8	23
State	Adamawa	Other maternal and child health interventions	Exclusive breastfeeding (EBF) (%)	2004	16	9	24
State	Adamawa	Other maternal and child health interventions	Exclusive breastfeeding (EBF) (%)	2005	16	10	25
State	Adamawa	Other maternal and child health interventions	Exclusive breastfeeding (EBF) (%)	2006	17	11	25
State	Adamawa	Other maternal and child health interventions	Exclusive breastfeeding (EBF) (%)	2007	17	11	25
State	Adamawa	Other maternal and child health interventions	Exclusive breastfeeding (EBF) (%)	2008	17	11	25
State	Adamawa	Other maternal and child health interventions	Exclusive breastfeeding (EBF) (%)	2009	17	11	25
State	Adamawa	Other maternal and child health interventions	Exclusive breastfeeding (EBF) (%)	2010	16	11	25
State	Adamawa	Other maternal and child health interventions	Exclusive breastfeeding (EBF) (%)	2011	16	10	26
State	Adamawa	Other maternal and child health interventions	Exclusive breastfeeding (EBF) (%)	2012	16	9	27
State	Adamawa	Other maternal and child health interventions	Exclusive breastfeeding (EBF) (%)	2013	16	8	28
State	Adamawa	Other maternal and child health interventions	In-facility delivery rate (IFD) (%)	2000	27	20	36
State	Adamawa	Other maternal and child health interventions	In-facility delivery rate (IFD) (%)	2001	26	20	33
State	Adamawa	Other maternal and child health interventions	In-facility delivery rate (IFD) (%)	2002	25	20	31
State	Adamawa	Other maternal and child health interventions	In-facility delivery rate (IFD) (%)	2003	25	20	30
State	Adamawa	Other maternal and child health interventions	In-facility delivery rate (IFD) (%)	2004	24	20	29
State	Adamawa	Other maternal and child health interventions	In-facility delivery rate (IFD) (%)	2005	24	20	28
State	Adamawa	Other maternal and child health interventions	In-facility delivery rate (IFD) (%)	2006	24	20	29
State	Adamawa	Other maternal and child health interventions	In-facility delivery rate (IFD) (%)	2007	24	20	29
State	Adamawa	Other maternal and child health interventions	In-facility delivery rate (IFD) (%)	2008	25	21	30
State	Adamawa	Other maternal and child health interventions	In-facility delivery rate (IFD) (%)	2009	26	21	32
State	Adamawa	Other maternal and child health interventions	In-facility delivery rate (IFD) (%)	2010	27	22	34
State	Adamawa	Other maternal and child health interventions	In-facility delivery rate (IFD) (%)	2011	29	22	36
State	Adamawa	Other maternal and child health interventions	In-facility delivery rate (IFD) (%)	2012	30	23	40
State	Adamawa	Other maternal and child health interventions	In-facility delivery rate (IFD) (%)	2013	32	23	44
State	Adamawa	Other maternal and child health interventions	Percentage of women who received two or more doses of the tetanus toxoid vaccine during pregnancy (%)	2000	61	46	73
State	Adamawa	Other maternal and child health interventions	Percentage of women who received two or more doses of the tetanus toxoid vaccine during pregnancy (%)	2001	56	46	67
State	Adamawa	Other maternal and child health interventions	Percentage of women who received two or more doses of the tetanus toxoid vaccine during pregnancy (%)	2002	53	44	62
State	Adamawa	Other maternal and child health interventions	Percentage of women who received two or more doses of the tetanus toxoid vaccine during pregnancy (%)	2003	49	43	57
State	Adamawa	Other maternal and child health interventions	Percentage of women who received two or more doses of the tetanus toxoid vaccine during pregnancy (%)	2004	47	42	53
State	Adamawa	Other maternal and child health interventions	Percentage of women who received two or more doses of the tetanus toxoid vaccine during pregnancy (%)	2005	45	40	50
State	Adamawa	Other maternal and child health interventions	Percentage of women who received two or more doses of the tetanus toxoid vaccine during pregnancy (%)	2006	44	40	48
State	Adamawa	Other maternal and child health interventions	Percentage of women who received two or more doses of the tetanus toxoid vaccine during pregnancy (%)	2007	44	40	48
State	Adamawa	Other maternal and child health interventions	Percentage of women who received two or more doses of the tetanus toxoid vaccine during pregnancy (%)	2008	45	41	49
State	Adamawa	Other maternal and child health interventions	Percentage of women who received two or more doses of the tetanus toxoid vaccine during pregnancy (%)	2009	46	42	50
State	Adamawa	Other maternal and child health interventions	Percentage of women who received two or more doses of the tetanus toxoid vaccine during pregnancy (%)	2010	49	45	53
State	Adamawa	Other maternal and child health interventions	Percentage of women who received two or more doses of the tetanus toxoid vaccine during pregnancy (%)	2011	51	47	56
State	Adamawa	Other maternal and child health interventions	Percentage of women who received two or more doses of the tetanus toxoid vaccine during pregnancy (%)	2012	55	50	59
State	Adamawa	Other maternal and child health interventions	Percentage of women who received two or more doses of the tetanus toxoid vaccine during pregnancy (%)	2013	58	53	64
State	Adamawa	Other maternal and child health interventions	Prevalence of modern contraceptive use (%)	2000	2	1	6
State	Adamawa	Other maternal and child health interventions	Prevalence of modern contraceptive use (%)	2001	2	1	5
State	Adamawa	Other maternal and child health interventions	Prevalence of modern contraceptive use (%)	2002	2	1	5
State	Adamawa	Other maternal and child health interventions	Prevalence of modern contraceptive use (%)	2003	2	1	4
State	Adamawa	Other maternal and child health interventions	Prevalence of modern contraceptive use (%)	2004	2	1	4
State	Adamawa	Other maternal and child health interventions	Prevalence of modern contraceptive use (%)	2005	2	1	4
State	Adamawa	Other maternal and child health interventions	Prevalence of modern contraceptive use (%)	2006	2	1	4
State	Adamawa	Other maternal and child health interventions	Prevalence of modern contraceptive use (%)	2007	2	1	4
State	Adamawa	Other maternal and child health interventions	Prevalence of modern contraceptive use (%)	2008	2	1	4
State	Adamawa	Other maternal and child health interventions	Prevalence of modern contraceptive use (%)	2009	2	1	4
State	Adamawa	Other maternal and child health interventions	Prevalence of modern contraceptive use (%)	2010	2	1	4
State	Adamawa	Other maternal and child health interventions	Prevalence of modern contraceptive use (%)	2011	2	1	4
State	Adamawa	Other maternal and child health interventions	Prevalence of modern contraceptive use (%)	2012	2	1	4
State	Adamawa	Other maternal and child health interventions	Prevalence of modern contraceptive use (%)	2013	2	1	5
State	Adamawa	Other maternal and child health interventions	Skilled birth attendance (SBA) (%)	2000	34	25	43
State	Adamawa	Other maternal and child health interventions	Skilled birth attendance (SBA) (%)	2001	32	25	39
State	Adamawa	Other maternal and child health interventions	Skilled birth attendance (SBA) (%)	2002	30	25	36
State	Adamawa	Other maternal and child health interventions	Skilled birth attendance (SBA) (%)	2003	29	24	34
State	Adamawa	Other maternal and child health interventions	Skilled birth attendance (SBA) (%)	2004	28	24	33
State	Adamawa	Other maternal and child health interventions	Skilled birth attendance (SBA) (%)	2005	28	24	33
State	Adamawa	Other maternal and child health interventions	Skilled birth attendance (SBA) (%)	2006	28	24	33
State	Adamawa	Other maternal and child health interventions	Skilled birth attendance (SBA) (%)	2007	29	24	33
State	Adamawa	Other maternal and child health interventions	Skilled birth attendance (SBA) (%)	2008	29	25	35
State	Adamawa	Other maternal and child health interventions	Skilled birth attendance (SBA) (%)	2009	31	26	36
State	Adamawa	Other maternal and child health interventions	Skilled birth attendance (SBA) (%)	2010	32	26	39
State	Adamawa	Other maternal and child health interventions	Skilled birth attendance (SBA) (%)	2011	34	27	41
State	Adamawa	Other maternal and child health interventions	Skilled birth attendance (SBA) (%)	2012	36	28	45
State	Adamawa	Other maternal and child health interventions	Skilled birth attendance (SBA) (%)	2013	37	29	49
State	Akwa Ibom	Childhood immunizations	BCG immunization coverage (%)	2000	70	50	85
State	Akwa Ibom	Childhood immunizations	BCG immunization coverage (%)	2001	74	57	86
State	Akwa Ibom	Childhood immunizations	BCG immunization coverage (%)	2002	77	63	87
State	Akwa Ibom	Childhood immunizations	BCG immunization coverage (%)	2003	80	68	88
State	Akwa Ibom	Childhood immunizations	BCG immunization coverage (%)	2004	82	72	89
State	Akwa Ibom	Childhood immunizations	BCG immunization coverage (%)	2005	83	75	89
State	Akwa Ibom	Childhood immunizations	BCG immunization coverage (%)	2006	84	77	90
State	Akwa Ibom	Childhood immunizations	BCG immunization coverage (%)	2007	85	78	90
State	Akwa Ibom	Childhood immunizations	BCG immunization coverage (%)	2008	85	78	90
State	Akwa Ibom	Childhood immunizations	BCG immunization coverage (%)	2009	85	78	90
State	Akwa Ibom	Childhood immunizations	BCG immunization coverage (%)	2010	85	77	91
State	Akwa Ibom	Childhood immunizations	BCG immunization coverage (%)	2011	84	76	91
State	Akwa Ibom	Childhood immunizations	BCG immunization coverage (%)	2012	84	74	91
State	Akwa Ibom	Childhood immunizations	BCG immunization coverage (%)	2013	83	72	91
State	Akwa Ibom	Childhood immunizations	Diphtheria-pertussis-tetanus, three doses (DPT3) immunization coverage (%)	2000	49	25	74
State	Akwa Ibom	Childhood immunizations	Diphtheria-pertussis-tetanus, three doses (DPT3) immunization coverage (%)	2001	50	27	74
State	Akwa Ibom	Childhood immunizations	Diphtheria-pertussis-tetanus, three doses (DPT3) immunization coverage (%)	2002	51	30	73
State	Akwa Ibom	Childhood immunizations	Diphtheria-pertussis-tetanus, three doses (DPT3) immunization coverage (%)	2003	53	33	72
State	Akwa Ibom	Childhood immunizations	Diphtheria-pertussis-tetanus, three doses (DPT3) immunization coverage (%)	2004	54	36	73
State	Akwa Ibom	Childhood immunizations	Diphtheria-pertussis-tetanus, three doses (DPT3) immunization coverage (%)	2005	56	38	72
State	Akwa Ibom	Childhood immunizations	Diphtheria-pertussis-tetanus, three doses (DPT3) immunization coverage (%)	2006	57	40	73
State	Akwa Ibom	Childhood immunizations	Diphtheria-pertussis-tetanus, three doses (DPT3) immunization coverage (%)	2007	58	41	74
State	Akwa Ibom	Childhood immunizations	Diphtheria-pertussis-tetanus, three doses (DPT3) immunization coverage (%)	2008	60	42	75
State	Akwa Ibom	Childhood immunizations	Diphtheria-pertussis-tetanus, three doses (DPT3) immunization coverage (%)	2009	61	42	76
State	Akwa Ibom	Childhood immunizations	Diphtheria-pertussis-tetanus, three doses (DPT3) immunization coverage (%)	2010	62	43	78
State	Akwa Ibom	Childhood immunizations	Diphtheria-pertussis-tetanus, three doses (DPT3) immunization coverage (%)	2011	64	44	80
State	Akwa Ibom	Childhood immunizations	Diphtheria-pertussis-tetanus, three doses (DPT3) immunization coverage (%)	2012	65	45	82
State	Akwa Ibom	Childhood immunizations	Diphtheria-pertussis-tetanus, three doses (DPT3) immunization coverage (%)	2013	66	45	84
State	Akwa Ibom	Childhood immunizations	Measles immunization coverage (%)	2000	60	39	79
State	Akwa Ibom	Childhood immunizations	Measles immunization coverage (%)	2001	63	45	80
State	Akwa Ibom	Childhood immunizations	Measles immunization coverage (%)	2002	66	50	80
State	Akwa Ibom	Childhood immunizations	Measles immunization coverage (%)	2003	69	54	81
State	Akwa Ibom	Childhood immunizations	Measles immunization coverage (%)	2004	71	58	81
State	Akwa Ibom	Childhood immunizations	Measles immunization coverage (%)	2005	72	60	81
State	Akwa Ibom	Childhood immunizations	Measles immunization coverage (%)	2006	73	62	82
State	Akwa Ibom	Childhood immunizations	Measles immunization coverage (%)	2007	74	63	83
State	Akwa Ibom	Childhood immunizations	Measles immunization coverage (%)	2008	75	64	83
State	Akwa Ibom	Childhood immunizations	Measles immunization coverage (%)	2009	75	64	84
State	Akwa Ibom	Childhood immunizations	Measles immunization coverage (%)	2010	75	63	84
State	Akwa Ibom	Childhood immunizations	Measles immunization coverage (%)	2011	75	63	85
State	Akwa Ibom	Childhood immunizations	Measles immunization coverage (%)	2012	75	62	86
State	Akwa Ibom	Childhood immunizations	Measles immunization coverage (%)	2013	74	60	86
State	Akwa Ibom	Childhood immunizations	Oral polio vaccine, three doses (OPV3) immunization coverage (%)	2000	50	28	73
State	Akwa Ibom	Childhood immunizations	Oral polio vaccine, three doses (OPV3) immunization coverage (%)	2001	54	34	74
State	Akwa Ibom	Childhood immunizations	Oral polio vaccine, three doses (OPV3) immunization coverage (%)	2002	58	40	74
State	Akwa Ibom	Childhood immunizations	Oral polio vaccine, three doses (OPV3) immunization coverage (%)	2003	61	45	75
State	Akwa Ibom	Childhood immunizations	Oral polio vaccine, three doses (OPV3) immunization coverage (%)	2004	63	50	75
State	Akwa Ibom	Childhood immunizations	Oral polio vaccine, three doses (OPV3) immunization coverage (%)	2005	65	53	75
State	Akwa Ibom	Childhood immunizations	Oral polio vaccine, three doses (OPV3) immunization coverage (%)	2006	66	55	75
State	Akwa Ibom	Childhood immunizations	Oral polio vaccine, three doses (OPV3) immunization coverage (%)	2007	66	56	75
State	Akwa Ibom	Childhood immunizations	Oral polio vaccine, three doses (OPV3) immunization coverage (%)	2008	66	56	74
State	Akwa Ibom	Childhood immunizations	Oral polio vaccine, three doses (OPV3) immunization coverage (%)	2009	65	55	74
State	Akwa Ibom	Childhood immunizations	Oral polio vaccine, three doses (OPV3) immunization coverage (%)	2010	64	54	74
State	Akwa Ibom	Childhood immunizations	Oral polio vaccine, three doses (OPV3) immunization coverage (%)	2011	62	52	73
State	Akwa Ibom	Childhood immunizations	Oral polio vaccine, three doses (OPV3) immunization coverage (%)	2012	60	49	72
State	Akwa Ibom	Childhood immunizations	Oral polio vaccine, three doses (OPV3) immunization coverage (%)	2013	59	45	73
State	Akwa Ibom	Health outcomes	Percentage of children under 5 who are underweight (%)	2000	13	6	24
State	Akwa Ibom	Health outcomes	Percentage of children under 5 who are underweight (%)	2001	13	7	23
State	Akwa Ibom	Health outcomes	Percentage of children under 5 who are underweight (%)	2002	14	8	22
State	Akwa Ibom	Health outcomes	Percentage of children under 5 who are underweight (%)	2003	14	9	23
State	Akwa Ibom	Health outcomes	Percentage of children under 5 who are underweight (%)	2004	15	10	23
State	Akwa Ibom	Health outcomes	Percentage of children under 5 who are underweight (%)	2005	15	10	23
State	Akwa Ibom	Health outcomes	Percentage of children under 5 who are underweight (%)	2006	16	11	23
State	Akwa Ibom	Health outcomes	Percentage of children under 5 who are underweight (%)	2007	16	11	24
State	Akwa Ibom	Health outcomes	Percentage of children under 5 who are underweight (%)	2008	16	11	24
State	Akwa Ibom	Health outcomes	Percentage of children under 5 who are underweight (%)	2009	17	11	24
State	Akwa Ibom	Health outcomes	Percentage of children under 5 who are underweight (%)	2010	17	11	24
State	Akwa Ibom	Health outcomes	Percentage of children under 5 who are underweight (%)	2011	16	11	24
State	Akwa Ibom	Health outcomes	Percentage of children under 5 who are underweight (%)	2012	16	11	25
State	Akwa Ibom	Health outcomes	Percentage of children under 5 who are underweight (%)	2013	16	10	25
State	Akwa Ibom	Health outcomes	Prevalence of stunting among children under 5 (%)	2000	24	14	39
State	Akwa Ibom	Health outcomes	Prevalence of stunting among children under 5 (%)	2001	26	16	39
State	Akwa Ibom	Health outcomes	Prevalence of stunting among children under 5 (%)	2002	27	19	39
State	Akwa Ibom	Health outcomes	Prevalence of stunting among children under 5 (%)	2003	29	21	39
State	Akwa Ibom	Health outcomes	Prevalence of stunting among children under 5 (%)	2004	30	23	39
State	Akwa Ibom	Health outcomes	Prevalence of stunting among children under 5 (%)	2005	31	24	39
State	Akwa Ibom	Health outcomes	Prevalence of stunting among children under 5 (%)	2006	31	24	40
State	Akwa Ibom	Health outcomes	Prevalence of stunting among children under 5 (%)	2007	31	24	39
State	Akwa Ibom	Health outcomes	Prevalence of stunting among children under 5 (%)	2008	30	23	39
State	Akwa Ibom	Health outcomes	Prevalence of stunting among children under 5 (%)	2009	29	22	38
State	Akwa Ibom	Health outcomes	Prevalence of stunting among children under 5 (%)	2010	28	21	36
State	Akwa Ibom	Health outcomes	Prevalence of stunting among children under 5 (%)	2011	26	20	35
State	Akwa Ibom	Health outcomes	Prevalence of stunting among children under 5 (%)	2012	24	18	33
State	Akwa Ibom	Health outcomes	Prevalence of stunting among children under 5 (%)	2013	22	16	31
State	Akwa Ibom	Health outcomes	Prevalence of wasting among children under 5 (%)	2000	14	9	23
State	Akwa Ibom	Health outcomes	Prevalence of wasting among children under 5 (%)	2001	14	9	22
State	Akwa Ibom	Health outcomes	Prevalence of wasting among children under 5 (%)	2002	15	10	21
State	Akwa Ibom	Health outcomes	Prevalence of wasting among children under 5 (%)	2003	15	11	20
State	Akwa Ibom	Health outcomes	Prevalence of wasting among children under 5 (%)	2004	15	12	20
State	Akwa Ibom	Health outcomes	Prevalence of wasting among children under 5 (%)	2005	15	12	20
State	Akwa Ibom	Health outcomes	Prevalence of wasting among children under 5 (%)	2006	16	12	20
State	Akwa Ibom	Health outcomes	Prevalence of wasting among children under 5 (%)	2007	15	12	20
State	Akwa Ibom	Health outcomes	Prevalence of wasting among children under 5 (%)	2008	15	12	19
State	Akwa Ibom	Health outcomes	Prevalence of wasting among children under 5 (%)	2009	15	12	19
State	Akwa Ibom	Health outcomes	Prevalence of wasting among children under 5 (%)	2010	14	11	18
State	Akwa Ibom	Health outcomes	Prevalence of wasting among children under 5 (%)	2011	14	10	17
State	Akwa Ibom	Health outcomes	Prevalence of wasting among children under 5 (%)	2012	13	10	17
State	Akwa Ibom	Health outcomes	Prevalence of wasting among children under 5 (%)	2013	12	9	17
State	Akwa Ibom	Health outcomes	Under-5 mortality (deaths per 1,000 live births)	2000	123	104	145
State	Akwa Ibom	Health outcomes	Under-5 mortality (deaths per 1,000 live births)	2001	120	101	141
State	Akwa Ibom	Health outcomes	Under-5 mortality (deaths per 1,000 live births)	2002	119	100	140
State	Akwa Ibom	Health outcomes	Under-5 mortality (deaths per 1,000 live births)	2003	118	98	139
State	Akwa Ibom	Health outcomes	Under-5 mortality (deaths per 1,000 live births)	2004	116	98	135
State	Akwa Ibom	Health outcomes	Under-5 mortality (deaths per 1,000 live births)	2005	116	97	135
State	Akwa Ibom	Health outcomes	Under-5 mortality (deaths per 1,000 live births)	2006	115	96	136
State	Akwa Ibom	Health outcomes	Under-5 mortality (deaths per 1,000 live births)	2007	115	96	136
State	Akwa Ibom	Health outcomes	Under-5 mortality (deaths per 1,000 live births)	2008	115	96	138
State	Akwa Ibom	Health outcomes	Under-5 mortality (deaths per 1,000 live births)	2009	116	96	142
State	Akwa Ibom	Health outcomes	Under-5 mortality (deaths per 1,000 live births)	2010	117	93	144
State	Akwa Ibom	Health outcomes	Under-5 mortality (deaths per 1,000 live births)	2011	117	91	148
State	Akwa Ibom	Health outcomes	Under-5 mortality (deaths per 1,000 live births)	2012	118	89	151
State	Akwa Ibom	Health outcomes	Under-5 mortality (deaths per 1,000 live births)	2013	117	87	155
State	Akwa Ibom	Malaria interventions	Household ownership of at least one insecticide-treated net (ITN) (%)	2000	0	0	1
State	Akwa Ibom	Malaria interventions	Household ownership of at least one insecticide-treated net (ITN) (%)	2001	0	0	1
State	Akwa Ibom	Malaria interventions	Household ownership of at least one insecticide-treated net (ITN) (%)	2002	0	0	4
State	Akwa Ibom	Malaria interventions	Household ownership of at least one insecticide-treated net (ITN) (%)	2003	1	0	7
State	Akwa Ibom	Malaria interventions	Household ownership of at least one insecticide-treated net (ITN) (%)	2004	2	0	18
State	Akwa Ibom	Malaria interventions	Household ownership of at least one insecticide-treated net (ITN) (%)	2005	3	0	38
State	Akwa Ibom	Malaria interventions	Household ownership of at least one insecticide-treated net (ITN) (%)	2006	4	0	46
State	Akwa Ibom	Malaria interventions	Household ownership of at least one insecticide-treated net (ITN) (%)	2007	6	1	42
State	Akwa Ibom	Malaria interventions	Household ownership of at least one insecticide-treated net (ITN) (%)	2008	11	2	37
State	Akwa Ibom	Malaria interventions	Household ownership of at least one insecticide-treated net (ITN) (%)	2009	24	7	54
State	Akwa Ibom	Malaria interventions	Household ownership of at least one insecticide-treated net (ITN) (%)	2010	47	19	77
State	Akwa Ibom	Malaria interventions	Household ownership of at least one insecticide-treated net (ITN) (%)	2011	60	26	87
State	Akwa Ibom	Malaria interventions	Household ownership of at least one insecticide-treated net (ITN) (%)	2012	56	21	87
State	Akwa Ibom	Malaria interventions	Household ownership of at least one insecticide-treated net (ITN) (%)	2013	46	12	83
State	Akwa Ibom	Malaria interventions	Household ownership of ITNs or receipt of indoor residual spraying (IRS), or both (%)	2000	0	0	1
State	Akwa Ibom	Malaria interventions	Household ownership of ITNs or receipt of indoor residual spraying (IRS), or both (%)	2001	0	0	1
State	Akwa Ibom	Malaria interventions	Household ownership of ITNs or receipt of indoor residual spraying (IRS), or both (%)	2002	0	0	3
State	Akwa Ibom	Malaria interventions	Household ownership of ITNs or receipt of indoor residual spraying (IRS), or both (%)	2003	1	0	7
State	Akwa Ibom	Malaria interventions	Household ownership of ITNs or receipt of indoor residual spraying (IRS), or both (%)	2004	2	0	20
State	Akwa Ibom	Malaria interventions	Household ownership of ITNs or receipt of indoor residual spraying (IRS), or both (%)	2005	3	0	39
State	Akwa Ibom	Malaria interventions	Household ownership of ITNs or receipt of indoor residual spraying (IRS), or both (%)	2006	4	0	48
State	Akwa Ibom	Malaria interventions	Household ownership of ITNs or receipt of indoor residual spraying (IRS), or both (%)	2007	6	1	41
State	Akwa Ibom	Malaria interventions	Household ownership of ITNs or receipt of indoor residual spraying (IRS), or both (%)	2008	11	2	38
State	Akwa Ibom	Malaria interventions	Household ownership of ITNs or receipt of indoor residual spraying (IRS), or both (%)	2009	24	7	54
State	Akwa Ibom	Malaria interventions	Household ownership of ITNs or receipt of indoor residual spraying (IRS), or both (%)	2010	48	19	78
State	Akwa Ibom	Malaria interventions	Household ownership of ITNs or receipt of indoor residual spraying (IRS), or both (%)	2011	61	28	88
State	Akwa Ibom	Malaria interventions	Household ownership of ITNs or receipt of indoor residual spraying (IRS), or both (%)	2012	57	20	87
State	Akwa Ibom	Malaria interventions	Household ownership of ITNs or receipt of indoor residual spraying (IRS), or both (%)	2013	47	13	85
State	Akwa Ibom	Malaria interventions	Insecticide-treated net (ITN) use by children under 5 (%)	2000	0	0	1
State	Akwa Ibom	Malaria interventions	Insecticide-treated net (ITN) use by children under 5 (%)	2001	0	0	1
State	Akwa Ibom	Malaria interventions	Insecticide-treated net (ITN) use by children under 5 (%)	2002	0	0	1
State	Akwa Ibom	Malaria interventions	Insecticide-treated net (ITN) use by children under 5 (%)	2003	0	0	1
State	Akwa Ibom	Malaria interventions	Insecticide-treated net (ITN) use by children under 5 (%)	2004	0	0	4
State	Akwa Ibom	Malaria interventions	Insecticide-treated net (ITN) use by children under 5 (%)	2005	1	0	14
State	Akwa Ibom	Malaria interventions	Insecticide-treated net (ITN) use by children under 5 (%)	2006	4	0	24
State	Akwa Ibom	Malaria interventions	Insecticide-treated net (ITN) use by children under 5 (%)	2007	8	2	27
State	Akwa Ibom	Malaria interventions	Insecticide-treated net (ITN) use by children under 5 (%)	2008	12	4	33
State	Akwa Ibom	Malaria interventions	Insecticide-treated net (ITN) use by children under 5 (%)	2009	19	6	44
State	Akwa Ibom	Malaria interventions	Insecticide-treated net (ITN) use by children under 5 (%)	2010	25	8	52
State	Akwa Ibom	Malaria interventions	Insecticide-treated net (ITN) use by children under 5 (%)	2011	25	7	57
State	Akwa Ibom	Malaria interventions	Insecticide-treated net (ITN) use by children under 5 (%)	2012	19	5	54
State	Akwa Ibom	Malaria interventions	Insecticide-treated net (ITN) use by children under 5 (%)	2013	13	3	46
State	Akwa Ibom	Malaria interventions	Intermittent preventive therapy during pregnancy, two doses (IPTp2) (%)	2000	0	0	1
State	Akwa Ibom	Malaria interventions	Intermittent preventive therapy during pregnancy, two doses (IPTp2) (%)	2001	0	0	1
State	Akwa Ibom	Malaria interventions	Intermittent preventive therapy during pregnancy, two doses (IPTp2) (%)	2002	0	0	2
State	Akwa Ibom	Malaria interventions	Intermittent preventive therapy during pregnancy, two doses (IPTp2) (%)	2003	0	0	3
State	Akwa Ibom	Malaria interventions	Intermittent preventive therapy during pregnancy, two doses (IPTp2) (%)	2004	1	0	9
State	Akwa Ibom	Malaria interventions	Intermittent preventive therapy during pregnancy, two doses (IPTp2) (%)	2005	2	0	26
State	Akwa Ibom	Malaria interventions	Intermittent preventive therapy during pregnancy, two doses (IPTp2) (%)	2006	4	0	54
State	Akwa Ibom	Malaria interventions	Intermittent preventive therapy during pregnancy, two doses (IPTp2) (%)	2007	8	1	62
State	Akwa Ibom	Malaria interventions	Intermittent preventive therapy during pregnancy, two doses (IPTp2) (%)	2008	13	1	61
State	Akwa Ibom	Malaria interventions	Intermittent preventive therapy during pregnancy, two doses (IPTp2) (%)	2009	15	1	61
State	Akwa Ibom	Malaria interventions	Intermittent preventive therapy during pregnancy, two doses (IPTp2) (%)	2010	14	1	64
State	Akwa Ibom	Malaria interventions	Intermittent preventive therapy during pregnancy, two doses (IPTp2) (%)	2011	12	1	66
State	Akwa Ibom	Malaria interventions	Intermittent preventive therapy during pregnancy, two doses (IPTp2) (%)	2012	11	1	63
State	Akwa Ibom	Malaria interventions	Intermittent preventive therapy during pregnancy, two doses (IPTp2) (%)	2013	9	1	57
State	Akwa Ibom	Malaria interventions	Percentage of febrile children under 5 who received artemisinin-based combination therapies (ACTs) (%)	2000	0	0	1
State	Akwa Ibom	Malaria interventions	Percentage of febrile children under 5 who received artemisinin-based combination therapies (ACTs) (%)	2001	0	0	1
State	Akwa Ibom	Malaria interventions	Percentage of febrile children under 5 who received artemisinin-based combination therapies (ACTs) (%)	2002	0	0	1
State	Akwa Ibom	Malaria interventions	Percentage of febrile children under 5 who received artemisinin-based combination therapies (ACTs) (%)	2003	0	0	1
State	Akwa Ibom	Malaria interventions	Percentage of febrile children under 5 who received artemisinin-based combination therapies (ACTs) (%)	2004	0	0	2
State	Akwa Ibom	Malaria interventions	Percentage of febrile children under 5 who received artemisinin-based combination therapies (ACTs) (%)	2005	0	0	8
State	Akwa Ibom	Malaria interventions	Percentage of febrile children under 5 who received artemisinin-based combination therapies (ACTs) (%)	2006	1	0	14
State	Akwa Ibom	Malaria interventions	Percentage of febrile children under 5 who received artemisinin-based combination therapies (ACTs) (%)	2007	2	0	15
State	Akwa Ibom	Malaria interventions	Percentage of febrile children under 5 who received artemisinin-based combination therapies (ACTs) (%)	2008	3	1	11
State	Akwa Ibom	Malaria interventions	Percentage of febrile children under 5 who received artemisinin-based combination therapies (ACTs) (%)	2009	4	1	11
State	Akwa Ibom	Malaria interventions	Percentage of febrile children under 5 who received artemisinin-based combination therapies (ACTs) (%)	2010	5	1	17
State	Akwa Ibom	Malaria interventions	Percentage of febrile children under 5 who received artemisinin-based combination therapies (ACTs) (%)	2011	5	1	24
State	Akwa Ibom	Malaria interventions	Percentage of febrile children under 5 who received artemisinin-based combination therapies (ACTs) (%)	2012	5	1	26
State	Akwa Ibom	Malaria interventions	Percentage of febrile children under 5 who received artemisinin-based combination therapies (ACTs) (%)	2013	5	1	23
State	Akwa Ibom	Other maternal and child health interventions	Antenatal care, 1 visit (ANC1) (%)	2000	79	71	86
State	Akwa Ibom	Other maternal and child health interventions	Antenatal care, 1 visit (ANC1) (%)	2001	77	69	83
State	Akwa Ibom	Other maternal and child health interventions	Antenatal care, 1 visit (ANC1) (%)	2002	74	68	80
State	Akwa Ibom	Other maternal and child health interventions	Antenatal care, 1 visit (ANC1) (%)	2003	72	66	77
State	Akwa Ibom	Other maternal and child health interventions	Antenatal care, 1 visit (ANC1) (%)	2004	70	65	75
State	Akwa Ibom	Other maternal and child health interventions	Antenatal care, 1 visit (ANC1) (%)	2005	69	64	73
State	Akwa Ibom	Other maternal and child health interventions	Antenatal care, 1 visit (ANC1) (%)	2006	68	63	73
State	Akwa Ibom	Other maternal and child health interventions	Antenatal care, 1 visit (ANC1) (%)	2007	69	64	73
State	Akwa Ibom	Other maternal and child health interventions	Antenatal care, 1 visit (ANC1) (%)	2008	70	65	74
State	Akwa Ibom	Other maternal and child health interventions	Antenatal care, 1 visit (ANC1) (%)	2009	71	66	76
State	Akwa Ibom	Other maternal and child health interventions	Antenatal care, 1 visit (ANC1) (%)	2010	74	68	78
State	Akwa Ibom	Other maternal and child health interventions	Antenatal care, 1 visit (ANC1) (%)	2011	76	70	81
State	Akwa Ibom	Other maternal and child health interventions	Antenatal care, 1 visit (ANC1) (%)	2012	78	72	84
State	Akwa Ibom	Other maternal and child health interventions	Antenatal care, 1 visit (ANC1) (%)	2013	80	73	87
State	Akwa Ibom	Other maternal and child health interventions	Antenatal care, 4 visits (ANC4) (%)	2000	72	62	80
State	Akwa Ibom	Other maternal and child health interventions	Antenatal care, 4 visits (ANC4) (%)	2001	68	60	76
State	Akwa Ibom	Other maternal and child health interventions	Antenatal care, 4 visits (ANC4) (%)	2002	65	58	72
State	Akwa Ibom	Other maternal and child health interventions	Antenatal care, 4 visits (ANC4) (%)	2003	62	56	68
State	Akwa Ibom	Other maternal and child health interventions	Antenatal care, 4 visits (ANC4) (%)	2004	59	53	64
State	Akwa Ibom	Other maternal and child health interventions	Antenatal care, 4 visits (ANC4) (%)	2005	56	51	61
State	Akwa Ibom	Other maternal and child health interventions	Antenatal care, 4 visits (ANC4) (%)	2006	54	49	59
State	Akwa Ibom	Other maternal and child health interventions	Antenatal care, 4 visits (ANC4) (%)	2007	53	48	58
State	Akwa Ibom	Other maternal and child health interventions	Antenatal care, 4 visits (ANC4) (%)	2008	53	47	58
State	Akwa Ibom	Other maternal and child health interventions	Antenatal care, 4 visits (ANC4) (%)	2009	52	47	58
State	Akwa Ibom	Other maternal and child health interventions	Antenatal care, 4 visits (ANC4) (%)	2010	53	47	59
State	Akwa Ibom	Other maternal and child health interventions	Antenatal care, 4 visits (ANC4) (%)	2011	54	47	60
State	Akwa Ibom	Other maternal and child health interventions	Antenatal care, 4 visits (ANC4) (%)	2012	55	47	63
State	Akwa Ibom	Other maternal and child health interventions	Antenatal care, 4 visits (ANC4) (%)	2013	56	46	66
State	Akwa Ibom	Other maternal and child health interventions	Exclusive breastfeeding (EBF) (%)	2000	13	5	35
State	Akwa Ibom	Other maternal and child health interventions	Exclusive breastfeeding (EBF) (%)	2001	16	6	36
State	Akwa Ibom	Other maternal and child health interventions	Exclusive breastfeeding (EBF) (%)	2002	18	8	37
State	Akwa Ibom	Other maternal and child health interventions	Exclusive breastfeeding (EBF) (%)	2003	20	10	38
State	Akwa Ibom	Other maternal and child health interventions	Exclusive breastfeeding (EBF) (%)	2004	22	12	38
State	Akwa Ibom	Other maternal and child health interventions	Exclusive breastfeeding (EBF) (%)	2005	23	13	37
State	Akwa Ibom	Other maternal and child health interventions	Exclusive breastfeeding (EBF) (%)	2006	24	14	37
State	Akwa Ibom	Other maternal and child health interventions	Exclusive breastfeeding (EBF) (%)	2007	24	14	36
State	Akwa Ibom	Other maternal and child health interventions	Exclusive breastfeeding (EBF) (%)	2008	23	14	35
State	Akwa Ibom	Other maternal and child health interventions	Exclusive breastfeeding (EBF) (%)	2009	22	13	34
State	Akwa Ibom	Other maternal and child health interventions	Exclusive breastfeeding (EBF) (%)	2010	20	12	34
State	Akwa Ibom	Other maternal and child health interventions	Exclusive breastfeeding (EBF) (%)	2011	19	10	33
State	Akwa Ibom	Other maternal and child health interventions	Exclusive breastfeeding (EBF) (%)	2012	17	9	33
State	Akwa Ibom	Other maternal and child health interventions	Exclusive breastfeeding (EBF) (%)	2013	15	8	32
State	Akwa Ibom	Other maternal and child health interventions	In-facility delivery rate (IFD) (%)	2000	37	30	45
State	Akwa Ibom	Other maternal and child health interventions	In-facility delivery rate (IFD) (%)	2001	37	31	44
State	Akwa Ibom	Other maternal and child health interventions	In-facility delivery rate (IFD) (%)	2002	36	31	42
State	Akwa Ibom	Other maternal and child health interventions	In-facility delivery rate (IFD) (%)	2003	36	32	41
State	Akwa Ibom	Other maternal and child health interventions	In-facility delivery rate (IFD) (%)	2004	36	32	40
State	Akwa Ibom	Other maternal and child health interventions	In-facility delivery rate (IFD) (%)	2005	36	32	41
State	Akwa Ibom	Other maternal and child health interventions	In-facility delivery rate (IFD) (%)	2006	37	32	41
State	Akwa Ibom	Other maternal and child health interventions	In-facility delivery rate (IFD) (%)	2007	38	33	43
State	Akwa Ibom	Other maternal and child health interventions	In-facility delivery rate (IFD) (%)	2008	40	35	45
State	Akwa Ibom	Other maternal and child health interventions	In-facility delivery rate (IFD) (%)	2009	42	37	48
State	Akwa Ibom	Other maternal and child health interventions	In-facility delivery rate (IFD) (%)	2010	45	38	51
State	Akwa Ibom	Other maternal and child health interventions	In-facility delivery rate (IFD) (%)	2011	48	40	55
State	Akwa Ibom	Other maternal and child health interventions	In-facility delivery rate (IFD) (%)	2012	51	43	60
State	Akwa Ibom	Other maternal and child health interventions	In-facility delivery rate (IFD) (%)	2013	54	44	65
State	Akwa Ibom	Other maternal and child health interventions	Percentage of women who received two or more doses of the tetanus toxoid vaccine during pregnancy (%)	2000	73	61	82
State	Akwa Ibom	Other maternal and child health interventions	Percentage of women who received two or more doses of the tetanus toxoid vaccine during pregnancy (%)	2001	70	61	78
State	Akwa Ibom	Other maternal and child health interventions	Percentage of women who received two or more doses of the tetanus toxoid vaccine during pregnancy (%)	2002	67	60	74
State	Akwa Ibom	Other maternal and child health interventions	Percentage of women who received two or more doses of the tetanus toxoid vaccine during pregnancy (%)	2003	64	59	70
State	Akwa Ibom	Other maternal and child health interventions	Percentage of women who received two or more doses of the tetanus toxoid vaccine during pregnancy (%)	2004	62	57	67
State	Akwa Ibom	Other maternal and child health interventions	Percentage of women who received two or more doses of the tetanus toxoid vaccine during pregnancy (%)	2005	60	56	65
State	Akwa Ibom	Other maternal and child health interventions	Percentage of women who received two or more doses of the tetanus toxoid vaccine during pregnancy (%)	2006	59	55	64
State	Akwa Ibom	Other maternal and child health interventions	Percentage of women who received two or more doses of the tetanus toxoid vaccine during pregnancy (%)	2007	59	54	64
State	Akwa Ibom	Other maternal and child health interventions	Percentage of women who received two or more doses of the tetanus toxoid vaccine during pregnancy (%)	2008	59	54	65
State	Akwa Ibom	Other maternal and child health interventions	Percentage of women who received two or more doses of the tetanus toxoid vaccine during pregnancy (%)	2009	60	55	65
State	Akwa Ibom	Other maternal and child health interventions	Percentage of women who received two or more doses of the tetanus toxoid vaccine during pregnancy (%)	2010	61	56	66
State	Akwa Ibom	Other maternal and child health interventions	Percentage of women who received two or more doses of the tetanus toxoid vaccine during pregnancy (%)	2011	63	58	67
State	Akwa Ibom	Other maternal and child health interventions	Percentage of women who received two or more doses of the tetanus toxoid vaccine during pregnancy (%)	2012	64	60	69
State	Akwa Ibom	Other maternal and child health interventions	Percentage of women who received two or more doses of the tetanus toxoid vaccine during pregnancy (%)	2013	66	61	71
State	Akwa Ibom	Other maternal and child health interventions	Prevalence of modern contraceptive use (%)	2000	8	4	17
State	Akwa Ibom	Other maternal and child health interventions	Prevalence of modern contraceptive use (%)	2001	8	5	16
State	Akwa Ibom	Other maternal and child health interventions	Prevalence of modern contraceptive use (%)	2002	9	5	16
State	Akwa Ibom	Other maternal and child health interventions	Prevalence of modern contraceptive use (%)	2003	9	5	16
State	Akwa Ibom	Other maternal and child health interventions	Prevalence of modern contraceptive use (%)	2004	10	6	15
State	Akwa Ibom	Other maternal and child health interventions	Prevalence of modern contraceptive use (%)	2005	10	6	15
State	Akwa Ibom	Other maternal and child health interventions	Prevalence of modern contraceptive use (%)	2006	10	7	16
State	Akwa Ibom	Other maternal and child health interventions	Prevalence of modern contraceptive use (%)	2007	11	8	17
State	Akwa Ibom	Other maternal and child health interventions	Prevalence of modern contraceptive use (%)	2008	12	8	17
State	Akwa Ibom	Other maternal and child health interventions	Prevalence of modern contraceptive use (%)	2009	13	8	19
State	Akwa Ibom	Other maternal and child health interventions	Prevalence of modern contraceptive use (%)	2010	14	9	21
State	Akwa Ibom	Other maternal and child health interventions	Prevalence of modern contraceptive use (%)	2011	14	9	23
State	Akwa Ibom	Other maternal and child health interventions	Prevalence of modern contraceptive use (%)	2012	16	9	26
State	Akwa Ibom	Other maternal and child health interventions	Prevalence of modern contraceptive use (%)	2013	17	10	29
State	Akwa Ibom	Other maternal and child health interventions	Skilled birth attendance (SBA) (%)	2000	42	35	51
State	Akwa Ibom	Other maternal and child health interventions	Skilled birth attendance (SBA) (%)	2001	42	36	49
State	Akwa Ibom	Other maternal and child health interventions	Skilled birth attendance (SBA) (%)	2002	42	37	48
State	Akwa Ibom	Other maternal and child health interventions	Skilled birth attendance (SBA) (%)	2003	42	37	47
State	Akwa Ibom	Other maternal and child health interventions	Skilled birth attendance (SBA) (%)	2004	42	37	46
State	Akwa Ibom	Other maternal and child health interventions	Skilled birth attendance (SBA) (%)	2005	42	37	47
State	Akwa Ibom	Other maternal and child health interventions	Skilled birth attendance (SBA) (%)	2006	42	38	47
State	Akwa Ibom	Other maternal and child health interventions	Skilled birth attendance (SBA) (%)	2007	43	38	48
State	Akwa Ibom	Other maternal and child health interventions	Skilled birth attendance (SBA) (%)	2008	44	39	49
State	Akwa Ibom	Other maternal and child health interventions	Skilled birth attendance (SBA) (%)	2009	46	40	51
State	Akwa Ibom	Other maternal and child health interventions	Skilled birth attendance (SBA) (%)	2010	47	41	53
State	Akwa Ibom	Other maternal and child health interventions	Skilled birth attendance (SBA) (%)	2011	49	43	56
State	Akwa Ibom	Other maternal and child health interventions	Skilled birth attendance (SBA) (%)	2012	51	44	59
State	Akwa Ibom	Other maternal and child health interventions	Skilled birth attendance (SBA) (%)	2013	53	44	63
State	Anambra	Childhood immunizations	BCG immunization coverage (%)	2000	88	76	95
State	Anambra	Childhood immunizations	BCG immunization coverage (%)	2001	90	81	95
State	Anambra	Childhood immunizations	BCG immunization coverage (%)	2002	91	84	96
State	Anambra	Childhood immunizations	BCG immunization coverage (%)	2003	92	86	96
State	Anambra	Childhood immunizations	BCG immunization coverage (%)	2004	93	88	96
State	Anambra	Childhood immunizations	BCG immunization coverage (%)	2005	94	89	96
State	Anambra	Childhood immunizations	BCG immunization coverage (%)	2006	94	89	96
State	Anambra	Childhood immunizations	BCG immunization coverage (%)	2007	94	89	96
State	Anambra	Childhood immunizations	BCG immunization coverage (%)	2008	94	89	96
State	Anambra	Childhood immunizations	BCG immunization coverage (%)	2009	93	88	96
State	Anambra	Childhood immunizations	BCG immunization coverage (%)	2010	93	87	96
State	Anambra	Childhood immunizations	BCG immunization coverage (%)	2011	92	85	96
State	Anambra	Childhood immunizations	BCG immunization coverage (%)	2012	92	84	96
State	Anambra	Childhood immunizations	BCG immunization coverage (%)	2013	91	82	96
State	Anambra	Childhood immunizations	Diphtheria-pertussis-tetanus, three doses (DPT3) immunization coverage (%)	2000	81	60	92
State	Anambra	Childhood immunizations	Diphtheria-pertussis-tetanus, three doses (DPT3) immunization coverage (%)	2001	82	62	92
State	Anambra	Childhood immunizations	Diphtheria-pertussis-tetanus, three doses (DPT3) immunization coverage (%)	2002	82	65	92
State	Anambra	Childhood immunizations	Diphtheria-pertussis-tetanus, three doses (DPT3) immunization coverage (%)	2003	82	65	92
State	Anambra	Childhood immunizations	Diphtheria-pertussis-tetanus, three doses (DPT3) immunization coverage (%)	2004	82	67	92
State	Anambra	Childhood immunizations	Diphtheria-pertussis-tetanus, three doses (DPT3) immunization coverage (%)	2005	83	67	91
State	Anambra	Childhood immunizations	Diphtheria-pertussis-tetanus, three doses (DPT3) immunization coverage (%)	2006	83	68	91
State	Anambra	Childhood immunizations	Diphtheria-pertussis-tetanus, three doses (DPT3) immunization coverage (%)	2007	83	68	91
State	Anambra	Childhood immunizations	Diphtheria-pertussis-tetanus, three doses (DPT3) immunization coverage (%)	2008	83	68	91
State	Anambra	Childhood immunizations	Diphtheria-pertussis-tetanus, three doses (DPT3) immunization coverage (%)	2009	83	67	92
State	Anambra	Childhood immunizations	Diphtheria-pertussis-tetanus, three doses (DPT3) immunization coverage (%)	2010	83	66	92
State	Anambra	Childhood immunizations	Diphtheria-pertussis-tetanus, three doses (DPT3) immunization coverage (%)	2011	83	66	93
State	Anambra	Childhood immunizations	Diphtheria-pertussis-tetanus, three doses (DPT3) immunization coverage (%)	2012	83	65	93
State	Anambra	Childhood immunizations	Diphtheria-pertussis-tetanus, three doses (DPT3) immunization coverage (%)	2013	83	64	94
State	Anambra	Childhood immunizations	Measles immunization coverage (%)	2000	80	63	91
State	Anambra	Childhood immunizations	Measles immunization coverage (%)	2001	82	67	91
State	Anambra	Childhood immunizations	Measles immunization coverage (%)	2002	83	70	91
State	Anambra	Childhood immunizations	Measles immunization coverage (%)	2003	84	72	92
State	Anambra	Childhood immunizations	Measles immunization coverage (%)	2004	85	74	92
State	Anambra	Childhood immunizations	Measles immunization coverage (%)	2005	86	76	92
State	Anambra	Childhood immunizations	Measles immunization coverage (%)	2006	86	76	92
State	Anambra	Childhood immunizations	Measles immunization coverage (%)	2007	86	76	91
State	Anambra	Childhood immunizations	Measles immunization coverage (%)	2008	86	76	92
State	Anambra	Childhood immunizations	Measles immunization coverage (%)	2009	85	74	92
State	Anambra	Childhood immunizations	Measles immunization coverage (%)	2010	85	73	92
State	Anambra	Childhood immunizations	Measles immunization coverage (%)	2011	84	71	92
State	Anambra	Childhood immunizations	Measles immunization coverage (%)	2012	83	70	92
State	Anambra	Childhood immunizations	Measles immunization coverage (%)	2013	82	68	92
State	Anambra	Childhood immunizations	Oral polio vaccine, three doses (OPV3) immunization coverage (%)	2000	58	30	83
State	Anambra	Childhood immunizations	Oral polio vaccine, three doses (OPV3) immunization coverage (%)	2001	61	35	83
State	Anambra	Childhood immunizations	Oral polio vaccine, three doses (OPV3) immunization coverage (%)	2002	65	40	84
State	Anambra	Childhood immunizations	Oral polio vaccine, three doses (OPV3) immunization coverage (%)	2003	67	45	84
State	Anambra	Childhood immunizations	Oral polio vaccine, three doses (OPV3) immunization coverage (%)	2004	69	51	84
State	Anambra	Childhood immunizations	Oral polio vaccine, three doses (OPV3) immunization coverage (%)	2005	71	54	84
State	Anambra	Childhood immunizations	Oral polio vaccine, three doses (OPV3) immunization coverage (%)	2006	72	58	83
State	Anambra	Childhood immunizations	Oral polio vaccine, three doses (OPV3) immunization coverage (%)	2007	72	59	83
State	Anambra	Childhood immunizations	Oral polio vaccine, three doses (OPV3) immunization coverage (%)	2008	72	59	82
State	Anambra	Childhood immunizations	Oral polio vaccine, three doses (OPV3) immunization coverage (%)	2009	71	58	82
State	Anambra	Childhood immunizations	Oral polio vaccine, three doses (OPV3) immunization coverage (%)	2010	70	56	82
State	Anambra	Childhood immunizations	Oral polio vaccine, three doses (OPV3) immunization coverage (%)	2011	69	53	81
State	Anambra	Childhood immunizations	Oral polio vaccine, three doses (OPV3) immunization coverage (%)	2012	68	51	81
State	Anambra	Childhood immunizations	Oral polio vaccine, three doses (OPV3) immunization coverage (%)	2013	66	48	81
State	Anambra	Health outcomes	Percentage of children under 5 who are underweight (%)	2000	9	4	16
State	Anambra	Health outcomes	Percentage of children under 5 who are underweight (%)	2001	9	5	16
State	Anambra	Health outcomes	Percentage of children under 5 who are underweight (%)	2002	9	5	16
State	Anambra	Health outcomes	Percentage of children under 5 who are underweight (%)	2003	9	5	16
State	Anambra	Health outcomes	Percentage of children under 5 who are underweight (%)	2004	9	5	15
State	Anambra	Health outcomes	Percentage of children under 5 who are underweight (%)	2005	9	5	15
State	Anambra	Health outcomes	Percentage of children under 5 who are underweight (%)	2006	9	6	15
State	Anambra	Health outcomes	Percentage of children under 5 who are underweight (%)	2007	9	6	14
State	Anambra	Health outcomes	Percentage of children under 5 who are underweight (%)	2008	9	5	14
State	Anambra	Health outcomes	Percentage of children under 5 who are underweight (%)	2009	9	5	14
State	Anambra	Health outcomes	Percentage of children under 5 who are underweight (%)	2010	9	5	15
State	Anambra	Health outcomes	Percentage of children under 5 who are underweight (%)	2011	9	5	15
State	Anambra	Health outcomes	Percentage of children under 5 who are underweight (%)	2012	8	5	15
State	Anambra	Health outcomes	Percentage of children under 5 who are underweight (%)	2013	8	4	15
State	Anambra	Health outcomes	Prevalence of stunting among children under 5 (%)	2000	18	11	27
State	Anambra	Health outcomes	Prevalence of stunting among children under 5 (%)	2001	19	12	28
State	Anambra	Health outcomes	Prevalence of stunting among children under 5 (%)	2002	20	13	29
State	Anambra	Health outcomes	Prevalence of stunting among children under 5 (%)	2003	20	13	29
State	Anambra	Health outcomes	Prevalence of stunting among children under 5 (%)	2004	21	14	30
State	Anambra	Health outcomes	Prevalence of stunting among children under 5 (%)	2005	21	14	29
State	Anambra	Health outcomes	Prevalence of stunting among children under 5 (%)	2006	20	14	28
State	Anambra	Health outcomes	Prevalence of stunting among children under 5 (%)	2007	20	13	27
State	Anambra	Health outcomes	Prevalence of stunting among children under 5 (%)	2008	18	13	26
State	Anambra	Health outcomes	Prevalence of stunting among children under 5 (%)	2009	17	12	24
State	Anambra	Health outcomes	Prevalence of stunting among children under 5 (%)	2010	16	11	23
State	Anambra	Health outcomes	Prevalence of stunting among children under 5 (%)	2011	15	10	22
State	Anambra	Health outcomes	Prevalence of stunting among children under 5 (%)	2012	13	9	21
State	Anambra	Health outcomes	Prevalence of stunting among children under 5 (%)	2013	12	7	20
State	Anambra	Health outcomes	Prevalence of wasting among children under 5 (%)	2000	10	5	18
State	Anambra	Health outcomes	Prevalence of wasting among children under 5 (%)	2001	10	5	17
State	Anambra	Health outcomes	Prevalence of wasting among children under 5 (%)	2002	10	5	16
State	Anambra	Health outcomes	Prevalence of wasting among children under 5 (%)	2003	9	5	16
State	Anambra	Health outcomes	Prevalence of wasting among children under 5 (%)	2004	9	5	15
State	Anambra	Health outcomes	Prevalence of wasting among children under 5 (%)	2005	9	5	14
State	Anambra	Health outcomes	Prevalence of wasting among children under 5 (%)	2006	9	5	14
State	Anambra	Health outcomes	Prevalence of wasting among children under 5 (%)	2007	9	6	14
State	Anambra	Health outcomes	Prevalence of wasting among children under 5 (%)	2008	9	6	14
State	Anambra	Health outcomes	Prevalence of wasting among children under 5 (%)	2009	9	5	15
State	Anambra	Health outcomes	Prevalence of wasting among children under 5 (%)	2010	9	5	15
State	Anambra	Health outcomes	Prevalence of wasting among children under 5 (%)	2011	10	5	16
State	Anambra	Health outcomes	Prevalence of wasting among children under 5 (%)	2012	10	6	17
State	Anambra	Health outcomes	Prevalence of wasting among children under 5 (%)	2013	10	6	18
State	Anambra	Health outcomes	Under-5 mortality (deaths per 1,000 live births)	2000	104	88	123
State	Anambra	Health outcomes	Under-5 mortality (deaths per 1,000 live births)	2001	103	87	121
State	Anambra	Health outcomes	Under-5 mortality (deaths per 1,000 live births)	2002	102	85	121
State	Anambra	Health outcomes	Under-5 mortality (deaths per 1,000 live births)	2003	101	85	120
State	Anambra	Health outcomes	Under-5 mortality (deaths per 1,000 live births)	2004	100	83	118
State	Anambra	Health outcomes	Under-5 mortality (deaths per 1,000 live births)	2005	98	83	118
State	Anambra	Health outcomes	Under-5 mortality (deaths per 1,000 live births)	2006	98	82	115
State	Anambra	Health outcomes	Under-5 mortality (deaths per 1,000 live births)	2007	96	80	112
State	Anambra	Health outcomes	Under-5 mortality (deaths per 1,000 live births)	2008	96	80	114
State	Anambra	Health outcomes	Under-5 mortality (deaths per 1,000 live births)	2009	95	78	116
State	Anambra	Health outcomes	Under-5 mortality (deaths per 1,000 live births)	2010	95	76	116
State	Anambra	Health outcomes	Under-5 mortality (deaths per 1,000 live births)	2011	95	74	119
State	Anambra	Health outcomes	Under-5 mortality (deaths per 1,000 live births)	2012	94	71	119
State	Anambra	Health outcomes	Under-5 mortality (deaths per 1,000 live births)	2013	93	69	123
State	Anambra	Malaria interventions	Household ownership of at least one insecticide-treated net (ITN) (%)	2000	0	0	1
State	Anambra	Malaria interventions	Household ownership of at least one insecticide-treated net (ITN) (%)	2001	0	0	2
State	Anambra	Malaria interventions	Household ownership of at least one insecticide-treated net (ITN) (%)	2002	0	0	4
State	Anambra	Malaria interventions	Household ownership of at least one insecticide-treated net (ITN) (%)	2003	0	0	6
State	Anambra	Malaria interventions	Household ownership of at least one insecticide-treated net (ITN) (%)	2004	1	0	15
State	Anambra	Malaria interventions	Household ownership of at least one insecticide-treated net (ITN) (%)	2005	2	0	32
State	Anambra	Malaria interventions	Household ownership of at least one insecticide-treated net (ITN) (%)	2006	3	0	42
State	Anambra	Malaria interventions	Household ownership of at least one insecticide-treated net (ITN) (%)	2007	5	0	44
State	Anambra	Malaria interventions	Household ownership of at least one insecticide-treated net (ITN) (%)	2008	9	1	46
State	Anambra	Malaria interventions	Household ownership of at least one insecticide-treated net (ITN) (%)	2009	19	4	57
State	Anambra	Malaria interventions	Household ownership of at least one insecticide-treated net (ITN) (%)	2010	35	10	77
State	Anambra	Malaria interventions	Household ownership of at least one insecticide-treated net (ITN) (%)	2011	45	11	86
State	Anambra	Malaria interventions	Household ownership of at least one insecticide-treated net (ITN) (%)	2012	41	7	86
State	Anambra	Malaria interventions	Household ownership of at least one insecticide-treated net (ITN) (%)	2013	32	5	84
State	Anambra	Malaria interventions	Household ownership of ITNs or receipt of indoor residual spraying (IRS), or both (%)	2000	0	0	1
State	Anambra	Malaria interventions	Household ownership of ITNs or receipt of indoor residual spraying (IRS), or both (%)	2001	0	0	2
State	Anambra	Malaria interventions	Household ownership of ITNs or receipt of indoor residual spraying (IRS), or both (%)	2002	0	0	4
State	Anambra	Malaria interventions	Household ownership of ITNs or receipt of indoor residual spraying (IRS), or both (%)	2003	0	0	6
State	Anambra	Malaria interventions	Household ownership of ITNs or receipt of indoor residual spraying (IRS), or both (%)	2004	1	0	14
State	Anambra	Malaria interventions	Household ownership of ITNs or receipt of indoor residual spraying (IRS), or both (%)	2005	2	0	32
State	Anambra	Malaria interventions	Household ownership of ITNs or receipt of indoor residual spraying (IRS), or both (%)	2006	3	0	43
State	Anambra	Malaria interventions	Household ownership of ITNs or receipt of indoor residual spraying (IRS), or both (%)	2007	5	0	43
State	Anambra	Malaria interventions	Household ownership of ITNs or receipt of indoor residual spraying (IRS), or both (%)	2008	9	1	45
State	Anambra	Malaria interventions	Household ownership of ITNs or receipt of indoor residual spraying (IRS), or both (%)	2009	19	4	55
State	Anambra	Malaria interventions	Household ownership of ITNs or receipt of indoor residual spraying (IRS), or both (%)	2010	35	10	77
State	Anambra	Malaria interventions	Household ownership of ITNs or receipt of indoor residual spraying (IRS), or both (%)	2011	45	11	86
State	Anambra	Malaria interventions	Household ownership of ITNs or receipt of indoor residual spraying (IRS), or both (%)	2012	42	8	86
State	Anambra	Malaria interventions	Household ownership of ITNs or receipt of indoor residual spraying (IRS), or both (%)	2013	32	5	84
State	Anambra	Malaria interventions	Insecticide-treated net (ITN) use by children under 5 (%)	2000	0	0	2
State	Anambra	Malaria interventions	Insecticide-treated net (ITN) use by children under 5 (%)	2001	0	0	4
State	Anambra	Malaria interventions	Insecticide-treated net (ITN) use by children under 5 (%)	2002	0	0	5
State	Anambra	Malaria interventions	Insecticide-treated net (ITN) use by children under 5 (%)	2003	0	0	7
State	Anambra	Malaria interventions	Insecticide-treated net (ITN) use by children under 5 (%)	2004	1	0	13
State	Anambra	Malaria interventions	Insecticide-treated net (ITN) use by children under 5 (%)	2005	2	0	27
State	Anambra	Malaria interventions	Insecticide-treated net (ITN) use by children under 5 (%)	2006	3	0	37
State	Anambra	Malaria interventions	Insecticide-treated net (ITN) use by children under 5 (%)	2007	5	0	39
State	Anambra	Malaria interventions	Insecticide-treated net (ITN) use by children under 5 (%)	2008	8	1	41
State	Anambra	Malaria interventions	Insecticide-treated net (ITN) use by children under 5 (%)	2009	12	2	50
State	Anambra	Malaria interventions	Insecticide-treated net (ITN) use by children under 5 (%)	2010	15	2	59
State	Anambra	Malaria interventions	Insecticide-treated net (ITN) use by children under 5 (%)	2011	16	2	67
State	Anambra	Malaria interventions	Insecticide-treated net (ITN) use by children under 5 (%)	2012	17	2	68
State	Anambra	Malaria interventions	Insecticide-treated net (ITN) use by children under 5 (%)	2013	17	2	75
State	Anambra	Malaria interventions	Intermittent preventive therapy during pregnancy, two doses (IPTp2) (%)	2000	0	0	1
State	Anambra	Malaria interventions	Intermittent preventive therapy during pregnancy, two doses (IPTp2) (%)	2001	0	0	1
State	Anambra	Malaria interventions	Intermittent preventive therapy during pregnancy, two doses (IPTp2) (%)	2002	0	0	2
State	Anambra	Malaria interventions	Intermittent preventive therapy during pregnancy, two doses (IPTp2) (%)	2003	0	0	2
State	Anambra	Malaria interventions	Intermittent preventive therapy during pregnancy, two doses (IPTp2) (%)	2004	0	0	5
State	Anambra	Malaria interventions	Intermittent preventive therapy during pregnancy, two doses (IPTp2) (%)	2005	1	0	13
State	Anambra	Malaria interventions	Intermittent preventive therapy during pregnancy, two doses (IPTp2) (%)	2006	2	0	23
State	Anambra	Malaria interventions	Intermittent preventive therapy during pregnancy, two doses (IPTp2) (%)	2007	4	1	23
State	Anambra	Malaria interventions	Intermittent preventive therapy during pregnancy, two doses (IPTp2) (%)	2008	8	1	33
State	Anambra	Malaria interventions	Intermittent preventive therapy during pregnancy, two doses (IPTp2) (%)	2009	11	2	44
State	Anambra	Malaria interventions	Intermittent preventive therapy during pregnancy, two doses (IPTp2) (%)	2010	12	2	46
State	Anambra	Malaria interventions	Intermittent preventive therapy during pregnancy, two doses (IPTp2) (%)	2011	11	2	44
State	Anambra	Malaria interventions	Intermittent preventive therapy during pregnancy, two doses (IPTp2) (%)	2012	8	1	41
State	Anambra	Malaria interventions	Intermittent preventive therapy during pregnancy, two doses (IPTp2) (%)	2013	5	1	35
State	Anambra	Malaria interventions	Percentage of febrile children under 5 who received artemisinin-based combination therapies (ACTs) (%)	2000	0	0	1
State	Anambra	Malaria interventions	Percentage of febrile children under 5 who received artemisinin-based combination therapies (ACTs) (%)	2001	0	0	2
State	Anambra	Malaria interventions	Percentage of febrile children under 5 who received artemisinin-based combination therapies (ACTs) (%)	2002	0	0	2
State	Anambra	Malaria interventions	Percentage of febrile children under 5 who received artemisinin-based combination therapies (ACTs) (%)	2003	0	0	3
State	Anambra	Malaria interventions	Percentage of febrile children under 5 who received artemisinin-based combination therapies (ACTs) (%)	2004	0	0	4
State	Anambra	Malaria interventions	Percentage of febrile children under 5 who received artemisinin-based combination therapies (ACTs) (%)	2005	0	0	5
State	Anambra	Malaria interventions	Percentage of febrile children under 5 who received artemisinin-based combination therapies (ACTs) (%)	2006	0	0	5
State	Anambra	Malaria interventions	Percentage of febrile children under 5 who received artemisinin-based combination therapies (ACTs) (%)	2007	0	0	3
State	Anambra	Malaria interventions	Percentage of febrile children under 5 who received artemisinin-based combination therapies (ACTs) (%)	2008	1	0	6
State	Anambra	Malaria interventions	Percentage of febrile children under 5 who received artemisinin-based combination therapies (ACTs) (%)	2009	3	0	16
State	Anambra	Malaria interventions	Percentage of febrile children under 5 who received artemisinin-based combination therapies (ACTs) (%)	2010	6	1	33
State	Anambra	Malaria interventions	Percentage of febrile children under 5 who received artemisinin-based combination therapies (ACTs) (%)	2011	9	1	43
State	Anambra	Malaria interventions	Percentage of febrile children under 5 who received artemisinin-based combination therapies (ACTs) (%)	2012	10	1	52
State	Anambra	Malaria interventions	Percentage of febrile children under 5 who received artemisinin-based combination therapies (ACTs) (%)	2013	11	1	62
State	Anambra	Other maternal and child health interventions	Antenatal care, 1 visit (ANC1) (%)	2000	96	94	98
State	Anambra	Other maternal and child health interventions	Antenatal care, 1 visit (ANC1) (%)	2001	96	94	98
State	Anambra	Other maternal and child health interventions	Antenatal care, 1 visit (ANC1) (%)	2002	96	94	97
State	Anambra	Other maternal and child health interventions	Antenatal care, 1 visit (ANC1) (%)	2003	96	95	97
State	Anambra	Other maternal and child health interventions	Antenatal care, 1 visit (ANC1) (%)	2004	96	94	97
State	Anambra	Other maternal and child health interventions	Antenatal care, 1 visit (ANC1) (%)	2005	95	94	96
State	Anambra	Other maternal and child health interventions	Antenatal care, 1 visit (ANC1) (%)	2006	95	93	96
State	Anambra	Other maternal and child health interventions	Antenatal care, 1 visit (ANC1) (%)	2007	94	93	96
State	Anambra	Other maternal and child health interventions	Antenatal care, 1 visit (ANC1) (%)	2008	94	92	95
State	Anambra	Other maternal and child health interventions	Antenatal care, 1 visit (ANC1) (%)	2009	93	90	94
State	Anambra	Other maternal and child health interventions	Antenatal care, 1 visit (ANC1) (%)	2010	92	89	94
State	Anambra	Other maternal and child health interventions	Antenatal care, 1 visit (ANC1) (%)	2011	91	87	93
State	Anambra	Other maternal and child health interventions	Antenatal care, 1 visit (ANC1) (%)	2012	89	85	93
State	Anambra	Other maternal and child health interventions	Antenatal care, 1 visit (ANC1) (%)	2013	88	82	92
State	Anambra	Other maternal and child health interventions	Antenatal care, 4 visits (ANC4) (%)	2000	86	78	91
State	Anambra	Other maternal and child health interventions	Antenatal care, 4 visits (ANC4) (%)	2001	85	78	90
State	Anambra	Other maternal and child health interventions	Antenatal care, 4 visits (ANC4) (%)	2002	84	78	89
State	Anambra	Other maternal and child health interventions	Antenatal care, 4 visits (ANC4) (%)	2003	83	78	87
State	Anambra	Other maternal and child health interventions	Antenatal care, 4 visits (ANC4) (%)	2004	82	78	86
State	Anambra	Other maternal and child health interventions	Antenatal care, 4 visits (ANC4) (%)	2005	82	77	86
State	Anambra	Other maternal and child health interventions	Antenatal care, 4 visits (ANC4) (%)	2006	82	77	85
State	Anambra	Other maternal and child health interventions	Antenatal care, 4 visits (ANC4) (%)	2007	82	78	86
State	Anambra	Other maternal and child health interventions	Antenatal care, 4 visits (ANC4) (%)	2008	82	78	86
State	Anambra	Other maternal and child health interventions	Antenatal care, 4 visits (ANC4) (%)	2009	83	79	86
State	Anambra	Other maternal and child health interventions	Antenatal care, 4 visits (ANC4) (%)	2010	84	79	88
State	Anambra	Other maternal and child health interventions	Antenatal care, 4 visits (ANC4) (%)	2011	85	80	89
State	Anambra	Other maternal and child health interventions	Antenatal care, 4 visits (ANC4) (%)	2012	86	80	90
State	Anambra	Other maternal and child health interventions	Antenatal care, 4 visits (ANC4) (%)	2013	87	80	92
State	Anambra	Other maternal and child health interventions	Exclusive breastfeeding (EBF) (%)	2000	10	5	21
State	Anambra	Other maternal and child health interventions	Exclusive breastfeeding (EBF) (%)	2001	12	6	22
State	Anambra	Other maternal and child health interventions	Exclusive breastfeeding (EBF) (%)	2002	14	7	24
State	Anambra	Other maternal and child health interventions	Exclusive breastfeeding (EBF) (%)	2003	15	8	25
State	Anambra	Other maternal and child health interventions	Exclusive breastfeeding (EBF) (%)	2004	16	9	26
State	Anambra	Other maternal and child health interventions	Exclusive breastfeeding (EBF) (%)	2005	17	10	27
State	Anambra	Other maternal and child health interventions	Exclusive breastfeeding (EBF) (%)	2006	18	11	27
State	Anambra	Other maternal and child health interventions	Exclusive breastfeeding (EBF) (%)	2007	18	12	27
State	Anambra	Other maternal and child health interventions	Exclusive breastfeeding (EBF) (%)	2008	18	11	27
State	Anambra	Other maternal and child health interventions	Exclusive breastfeeding (EBF) (%)	2009	18	11	27
State	Anambra	Other maternal and child health interventions	Exclusive breastfeeding (EBF) (%)	2010	17	10	28
State	Anambra	Other maternal and child health interventions	Exclusive breastfeeding (EBF) (%)	2011	17	10	28
State	Anambra	Other maternal and child health interventions	Exclusive breastfeeding (EBF) (%)	2012	16	9	29
State	Anambra	Other maternal and child health interventions	Exclusive breastfeeding (EBF) (%)	2013	16	8	29
State	Anambra	Other maternal and child health interventions	In-facility delivery rate (IFD) (%)	2000	93	90	95
State	Anambra	Other maternal and child health interventions	In-facility delivery rate (IFD) (%)	2001	93	90	95
State	Anambra	Other maternal and child health interventions	In-facility delivery rate (IFD) (%)	2002	92	89	94
State	Anambra	Other maternal and child health interventions	In-facility delivery rate (IFD) (%)	2003	91	89	93
State	Anambra	Other maternal and child health interventions	In-facility delivery rate (IFD) (%)	2004	91	88	93
State	Anambra	Other maternal and child health interventions	In-facility delivery rate (IFD) (%)	2005	90	88	92
State	Anambra	Other maternal and child health interventions	In-facility delivery rate (IFD) (%)	2006	90	87	92
State	Anambra	Other maternal and child health interventions	In-facility delivery rate (IFD) (%)	2007	89	86	91
State	Anambra	Other maternal and child health interventions	In-facility delivery rate (IFD) (%)	2008	89	86	91
State	Anambra	Other maternal and child health interventions	In-facility delivery rate (IFD) (%)	2009	88	85	91
State	Anambra	Other maternal and child health interventions	In-facility delivery rate (IFD) (%)	2010	88	84	91
State	Anambra	Other maternal and child health interventions	In-facility delivery rate (IFD) (%)	2011	88	83	91
State	Anambra	Other maternal and child health interventions	In-facility delivery rate (IFD) (%)	2012	88	82	92
State	Anambra	Other maternal and child health interventions	In-facility delivery rate (IFD) (%)	2013	88	82	92
State	Anambra	Other maternal and child health interventions	Percentage of women who received two or more doses of the tetanus toxoid vaccine during pregnancy (%)	2000	87	75	94
State	Anambra	Other maternal and child health interventions	Percentage of women who received two or more doses of the tetanus toxoid vaccine during pregnancy (%)	2001	86	76	92
State	Anambra	Other maternal and child health interventions	Percentage of women who received two or more doses of the tetanus toxoid vaccine during pregnancy (%)	2002	85	76	91
State	Anambra	Other maternal and child health interventions	Percentage of women who received two or more doses of the tetanus toxoid vaccine during pregnancy (%)	2003	84	77	90
State	Anambra	Other maternal and child health interventions	Percentage of women who received two or more doses of the tetanus toxoid vaccine during pregnancy (%)	2004	84	77	89
State	Anambra	Other maternal and child health interventions	Percentage of women who received two or more doses of the tetanus toxoid vaccine during pregnancy (%)	2005	84	78	88
State	Anambra	Other maternal and child health interventions	Percentage of women who received two or more doses of the tetanus toxoid vaccine during pregnancy (%)	2006	84	79	88
State	Anambra	Other maternal and child health interventions	Percentage of women who received two or more doses of the tetanus toxoid vaccine during pregnancy (%)	2007	84	79	88
State	Anambra	Other maternal and child health interventions	Percentage of women who received two or more doses of the tetanus toxoid vaccine during pregnancy (%)	2008	85	80	89
State	Anambra	Other maternal and child health interventions	Percentage of women who received two or more doses of the tetanus toxoid vaccine during pregnancy (%)	2009	86	81	89
State	Anambra	Other maternal and child health interventions	Percentage of women who received two or more doses of the tetanus toxoid vaccine during pregnancy (%)	2010	86	82	90
State	Anambra	Other maternal and child health interventions	Percentage of women who received two or more doses of the tetanus toxoid vaccine during pregnancy (%)	2011	87	82	90
State	Anambra	Other maternal and child health interventions	Percentage of women who received two or more doses of the tetanus toxoid vaccine during pregnancy (%)	2012	87	83	91
State	Anambra	Other maternal and child health interventions	Percentage of women who received two or more doses of the tetanus toxoid vaccine during pregnancy (%)	2013	88	83	92
State	Anambra	Other maternal and child health interventions	Prevalence of modern contraceptive use (%)	2000	7	4	12
State	Anambra	Other maternal and child health interventions	Prevalence of modern contraceptive use (%)	2001	8	5	13
State	Anambra	Other maternal and child health interventions	Prevalence of modern contraceptive use (%)	2002	9	5	13
State	Anambra	Other maternal and child health interventions	Prevalence of modern contraceptive use (%)	2003	9	6	14
State	Anambra	Other maternal and child health interventions	Prevalence of modern contraceptive use (%)	2004	10	7	15
State	Anambra	Other maternal and child health interventions	Prevalence of modern contraceptive use (%)	2005	11	8	16
State	Anambra	Other maternal and child health interventions	Prevalence of modern contraceptive use (%)	2006	12	9	17
State	Anambra	Other maternal and child health interventions	Prevalence of modern contraceptive use (%)	2007	14	10	18
State	Anambra	Other maternal and child health interventions	Prevalence of modern contraceptive use (%)	2008	15	11	20
State	Anambra	Other maternal and child health interventions	Prevalence of modern contraceptive use (%)	2009	17	13	21
State	Anambra	Other maternal and child health interventions	Prevalence of modern contraceptive use (%)	2010	18	13	24
State	Anambra	Other maternal and child health interventions	Prevalence of modern contraceptive use (%)	2011	20	15	27
State	Anambra	Other maternal and child health interventions	Prevalence of modern contraceptive use (%)	2012	21	15	30
State	Anambra	Other maternal and child health interventions	Prevalence of modern contraceptive use (%)	2013	23	15	33
State	Anambra	Other maternal and child health interventions	Skilled birth attendance (SBA) (%)	2000	96	94	97
State	Anambra	Other maternal and child health interventions	Skilled birth attendance (SBA) (%)	2001	96	94	97
State	Anambra	Other maternal and child health interventions	Skilled birth attendance (SBA) (%)	2002	96	95	97
State	Anambra	Other maternal and child health interventions	Skilled birth attendance (SBA) (%)	2003	96	95	97
State	Anambra	Other maternal and child health interventions	Skilled birth attendance (SBA) (%)	2004	96	94	97
State	Anambra	Other maternal and child health interventions	Skilled birth attendance (SBA) (%)	2005	95	94	96
State	Anambra	Other maternal and child health interventions	Skilled birth attendance (SBA) (%)	2006	95	94	96
State	Anambra	Other maternal and child health interventions	Skilled birth attendance (SBA) (%)	2007	95	94	96
State	Anambra	Other maternal and child health interventions	Skilled birth attendance (SBA) (%)	2008	95	93	96
State	Anambra	Other maternal and child health interventions	Skilled birth attendance (SBA) (%)	2009	94	93	96
State	Anambra	Other maternal and child health interventions	Skilled birth attendance (SBA) (%)	2010	94	92	96
State	Anambra	Other maternal and child health interventions	Skilled birth attendance (SBA) (%)	2011	94	92	96
State	Anambra	Other maternal and child health interventions	Skilled birth attendance (SBA) (%)	2012	94	91	96
State	Anambra	Other maternal and child health interventions	Skilled birth attendance (SBA) (%)	2013	94	90	96
State	Bauchi	Childhood immunizations	BCG immunization coverage (%)	2000	22	15	31
State	Bauchi	Childhood immunizations	BCG immunization coverage (%)	2001	24	17	32
State	Bauchi	Childhood immunizations	BCG immunization coverage (%)	2002	26	19	33
State	Bauchi	Childhood immunizations	BCG immunization coverage (%)	2003	27	20	35
State	Bauchi	Childhood immunizations	BCG immunization coverage (%)	2004	28	22	36
State	Bauchi	Childhood immunizations	BCG immunization coverage (%)	2005	29	23	37
State	Bauchi	Childhood immunizations	BCG immunization coverage (%)	2006	30	24	37
State	Bauchi	Childhood immunizations	BCG immunization coverage (%)	2007	30	24	37
State	Bauchi	Childhood immunizations	BCG immunization coverage (%)	2008	30	24	37
State	Bauchi	Childhood immunizations	BCG immunization coverage (%)	2009	30	24	37
State	Bauchi	Childhood immunizations	BCG immunization coverage (%)	2010	30	23	37
State	Bauchi	Childhood immunizations	BCG immunization coverage (%)	2011	29	22	37
State	Bauchi	Childhood immunizations	BCG immunization coverage (%)	2012	29	21	38
State	Bauchi	Childhood immunizations	BCG immunization coverage (%)	2013	28	19	39
State	Bauchi	Childhood immunizations	Diphtheria-pertussis-tetanus, three doses (DPT3) immunization coverage (%)	2000	10	5	20
State	Bauchi	Childhood immunizations	Diphtheria-pertussis-tetanus, three doses (DPT3) immunization coverage (%)	2001	10	5	19
State	Bauchi	Childhood immunizations	Diphtheria-pertussis-tetanus, three doses (DPT3) immunization coverage (%)	2002	10	5	18
State	Bauchi	Childhood immunizations	Diphtheria-pertussis-tetanus, three doses (DPT3) immunization coverage (%)	2003	10	6	17
State	Bauchi	Childhood immunizations	Diphtheria-pertussis-tetanus, three doses (DPT3) immunization coverage (%)	2004	10	6	16
State	Bauchi	Childhood immunizations	Diphtheria-pertussis-tetanus, three doses (DPT3) immunization coverage (%)	2005	10	6	17
State	Bauchi	Childhood immunizations	Diphtheria-pertussis-tetanus, three doses (DPT3) immunization coverage (%)	2006	10	6	16
State	Bauchi	Childhood immunizations	Diphtheria-pertussis-tetanus, three doses (DPT3) immunization coverage (%)	2007	10	6	16
State	Bauchi	Childhood immunizations	Diphtheria-pertussis-tetanus, three doses (DPT3) immunization coverage (%)	2008	10	6	16
State	Bauchi	Childhood immunizations	Diphtheria-pertussis-tetanus, three doses (DPT3) immunization coverage (%)	2009	11	7	17
State	Bauchi	Childhood immunizations	Diphtheria-pertussis-tetanus, three doses (DPT3) immunization coverage (%)	2010	11	6	19
State	Bauchi	Childhood immunizations	Diphtheria-pertussis-tetanus, three doses (DPT3) immunization coverage (%)	2011	12	7	20
State	Bauchi	Childhood immunizations	Diphtheria-pertussis-tetanus, three doses (DPT3) immunization coverage (%)	2012	13	7	22
State	Bauchi	Childhood immunizations	Diphtheria-pertussis-tetanus, three doses (DPT3) immunization coverage (%)	2013	13	7	25
State	Bauchi	Childhood immunizations	Measles immunization coverage (%)	2000	19	14	27
State	Bauchi	Childhood immunizations	Measles immunization coverage (%)	2001	21	16	28
State	Bauchi	Childhood immunizations	Measles immunization coverage (%)	2002	23	17	30
State	Bauchi	Childhood immunizations	Measles immunization coverage (%)	2003	25	19	31
State	Bauchi	Childhood immunizations	Measles immunization coverage (%)	2004	27	21	33
State	Bauchi	Childhood immunizations	Measles immunization coverage (%)	2005	28	22	34
State	Bauchi	Childhood immunizations	Measles immunization coverage (%)	2006	29	23	35
State	Bauchi	Childhood immunizations	Measles immunization coverage (%)	2007	30	24	36
State	Bauchi	Childhood immunizations	Measles immunization coverage (%)	2008	30	24	36
State	Bauchi	Childhood immunizations	Measles immunization coverage (%)	2009	30	24	36
State	Bauchi	Childhood immunizations	Measles immunization coverage (%)	2010	30	24	36
State	Bauchi	Childhood immunizations	Measles immunization coverage (%)	2011	29	23	36
State	Bauchi	Childhood immunizations	Measles immunization coverage (%)	2012	29	21	37
State	Bauchi	Childhood immunizations	Measles immunization coverage (%)	2013	28	20	38
State	Bauchi	Childhood immunizations	Oral polio vaccine, three doses (OPV3) immunization coverage (%)	2000	22	12	38
State	Bauchi	Childhood immunizations	Oral polio vaccine, three doses (OPV3) immunization coverage (%)	2001	27	17	43
State	Bauchi	Childhood immunizations	Oral polio vaccine, three doses (OPV3) immunization coverage (%)	2002	34	22	50
State	Bauchi	Childhood immunizations	Oral polio vaccine, three doses (OPV3) immunization coverage (%)	2003	40	27	55
State	Bauchi	Childhood immunizations	Oral polio vaccine, three doses (OPV3) immunization coverage (%)	2004	46	33	60
State	Bauchi	Childhood immunizations	Oral polio vaccine, three doses (OPV3) immunization coverage (%)	2005	51	37	64
State	Bauchi	Childhood immunizations	Oral polio vaccine, three doses (OPV3) immunization coverage (%)	2006	54	41	67
State	Bauchi	Childhood immunizations	Oral polio vaccine, three doses (OPV3) immunization coverage (%)	2007	56	44	67
State	Bauchi	Childhood immunizations	Oral polio vaccine, three doses (OPV3) immunization coverage (%)	2008	57	45	67
State	Bauchi	Childhood immunizations	Oral polio vaccine, three doses (OPV3) immunization coverage (%)	2009	57	44	68
State	Bauchi	Childhood immunizations	Oral polio vaccine, three doses (OPV3) immunization coverage (%)	2010	56	43	68
State	Bauchi	Childhood immunizations	Oral polio vaccine, three doses (OPV3) immunization coverage (%)	2011	55	41	68
State	Bauchi	Childhood immunizations	Oral polio vaccine, three doses (OPV3) immunization coverage (%)	2012	54	38	68
State	Bauchi	Childhood immunizations	Oral polio vaccine, three doses (OPV3) immunization coverage (%)	2013	52	35	68
State	Bauchi	Health outcomes	Percentage of children under 5 who are underweight (%)	2000	36	27	47
State	Bauchi	Health outcomes	Percentage of children under 5 who are underweight (%)	2001	38	29	47
State	Bauchi	Health outcomes	Percentage of children under 5 who are underweight (%)	2002	39	30	48
State	Bauchi	Health outcomes	Percentage of children under 5 who are underweight (%)	2003	40	31	48
State	Bauchi	Health outcomes	Percentage of children under 5 who are underweight (%)	2004	41	32	49
State	Bauchi	Health outcomes	Percentage of children under 5 who are underweight (%)	2005	41	33	49
State	Bauchi	Health outcomes	Percentage of children under 5 who are underweight (%)	2006	42	34	50
State	Bauchi	Health outcomes	Percentage of children under 5 who are underweight (%)	2007	42	34	49
State	Bauchi	Health outcomes	Percentage of children under 5 who are underweight (%)	2008	42	34	49
State	Bauchi	Health outcomes	Percentage of children under 5 who are underweight (%)	2009	41	33	49
State	Bauchi	Health outcomes	Percentage of children under 5 who are underweight (%)	2010	41	33	48
State	Bauchi	Health outcomes	Percentage of children under 5 who are underweight (%)	2011	40	32	49
State	Bauchi	Health outcomes	Percentage of children under 5 who are underweight (%)	2012	40	30	49
State	Bauchi	Health outcomes	Percentage of children under 5 who are underweight (%)	2013	39	29	50
State	Bauchi	Health outcomes	Prevalence of stunting among children under 5 (%)	2000	58	50	66
State	Bauchi	Health outcomes	Prevalence of stunting among children under 5 (%)	2001	58	50	66
State	Bauchi	Health outcomes	Prevalence of stunting among children under 5 (%)	2002	58	51	65
State	Bauchi	Health outcomes	Prevalence of stunting among children under 5 (%)	2003	57	51	65
State	Bauchi	Health outcomes	Prevalence of stunting among children under 5 (%)	2004	57	50	64
State	Bauchi	Health outcomes	Prevalence of stunting among children under 5 (%)	2005	56	49	64
State	Bauchi	Health outcomes	Prevalence of stunting among children under 5 (%)	2006	55	49	63
State	Bauchi	Health outcomes	Prevalence of stunting among children under 5 (%)	2007	54	48	61
State	Bauchi	Health outcomes	Prevalence of stunting among children under 5 (%)	2008	53	47	60
State	Bauchi	Health outcomes	Prevalence of stunting among children under 5 (%)	2009	52	46	59
State	Bauchi	Health outcomes	Prevalence of stunting among children under 5 (%)	2010	51	44	58
State	Bauchi	Health outcomes	Prevalence of stunting among children under 5 (%)	2011	50	43	57
State	Bauchi	Health outcomes	Prevalence of stunting among children under 5 (%)	2012	49	41	57
State	Bauchi	Health outcomes	Prevalence of stunting among children under 5 (%)	2013	48	39	57
State	Bauchi	Health outcomes	Prevalence of wasting among children under 5 (%)	2000	22	11	41
State	Bauchi	Health outcomes	Prevalence of wasting among children under 5 (%)	2001	22	12	39
State	Bauchi	Health outcomes	Prevalence of wasting among children under 5 (%)	2002	22	12	38
State	Bauchi	Health outcomes	Prevalence of wasting among children under 5 (%)	2003	22	12	36
State	Bauchi	Health outcomes	Prevalence of wasting among children under 5 (%)	2004	22	12	36
State	Bauchi	Health outcomes	Prevalence of wasting among children under 5 (%)	2005	22	13	35
State	Bauchi	Health outcomes	Prevalence of wasting among children under 5 (%)	2006	22	13	35
State	Bauchi	Health outcomes	Prevalence of wasting among children under 5 (%)	2007	22	13	35
State	Bauchi	Health outcomes	Prevalence of wasting among children under 5 (%)	2008	22	13	34
State	Bauchi	Health outcomes	Prevalence of wasting among children under 5 (%)	2009	21	12	33
State	Bauchi	Health outcomes	Prevalence of wasting among children under 5 (%)	2010	21	12	34
State	Bauchi	Health outcomes	Prevalence of wasting among children under 5 (%)	2011	21	11	35
State	Bauchi	Health outcomes	Prevalence of wasting among children under 5 (%)	2012	21	11	36
State	Bauchi	Health outcomes	Prevalence of wasting among children under 5 (%)	2013	21	10	37
State	Bauchi	Health outcomes	Under-5 mortality (deaths per 1,000 live births)	2000	261	225	301
State	Bauchi	Health outcomes	Under-5 mortality (deaths per 1,000 live births)	2001	256	220	297
State	Bauchi	Health outcomes	Under-5 mortality (deaths per 1,000 live births)	2002	249	214	286
State	Bauchi	Health outcomes	Under-5 mortality (deaths per 1,000 live births)	2003	241	206	278
State	Bauchi	Health outcomes	Under-5 mortality (deaths per 1,000 live births)	2004	236	201	270
State	Bauchi	Health outcomes	Under-5 mortality (deaths per 1,000 live births)	2005	229	197	269
State	Bauchi	Health outcomes	Under-5 mortality (deaths per 1,000 live births)	2006	222	189	256
State	Bauchi	Health outcomes	Under-5 mortality (deaths per 1,000 live births)	2007	217	184	252
State	Bauchi	Health outcomes	Under-5 mortality (deaths per 1,000 live births)	2008	212	180	247
State	Bauchi	Health outcomes	Under-5 mortality (deaths per 1,000 live births)	2009	208	172	247
State	Bauchi	Health outcomes	Under-5 mortality (deaths per 1,000 live births)	2010	203	167	240
State	Bauchi	Health outcomes	Under-5 mortality (deaths per 1,000 live births)	2011	199	161	243
State	Bauchi	Health outcomes	Under-5 mortality (deaths per 1,000 live births)	2012	194	152	243
State	Bauchi	Health outcomes	Under-5 mortality (deaths per 1,000 live births)	2013	186	142	234
State	Bauchi	Malaria interventions	Household ownership of at least one insecticide-treated net (ITN) (%)	2000	0	0	1
State	Bauchi	Malaria interventions	Household ownership of at least one insecticide-treated net (ITN) (%)	2001	0	0	2
State	Bauchi	Malaria interventions	Household ownership of at least one insecticide-treated net (ITN) (%)	2002	1	0	5
State	Bauchi	Malaria interventions	Household ownership of at least one insecticide-treated net (ITN) (%)	2003	2	0	11
State	Bauchi	Malaria interventions	Household ownership of at least one insecticide-treated net (ITN) (%)	2004	3	0	23
State	Bauchi	Malaria interventions	Household ownership of at least one insecticide-treated net (ITN) (%)	2005	3	0	37
State	Bauchi	Malaria interventions	Household ownership of at least one insecticide-treated net (ITN) (%)	2006	4	0	41
State	Bauchi	Malaria interventions	Household ownership of at least one insecticide-treated net (ITN) (%)	2007	4	0	38
State	Bauchi	Malaria interventions	Household ownership of at least one insecticide-treated net (ITN) (%)	2008	8	2	34
State	Bauchi	Malaria interventions	Household ownership of at least one insecticide-treated net (ITN) (%)	2009	19	6	49
State	Bauchi	Malaria interventions	Household ownership of at least one insecticide-treated net (ITN) (%)	2010	46	19	78
State	Bauchi	Malaria interventions	Household ownership of at least one insecticide-treated net (ITN) (%)	2011	66	30	91
State	Bauchi	Malaria interventions	Household ownership of at least one insecticide-treated net (ITN) (%)	2012	70	31	93
State	Bauchi	Malaria interventions	Household ownership of at least one insecticide-treated net (ITN) (%)	2013	66	24	94
State	Bauchi	Malaria interventions	Household ownership of ITNs or receipt of indoor residual spraying (IRS), or both (%)	2000	0	0	1
State	Bauchi	Malaria interventions	Household ownership of ITNs or receipt of indoor residual spraying (IRS), or both (%)	2001	0	0	2
State	Bauchi	Malaria interventions	Household ownership of ITNs or receipt of indoor residual spraying (IRS), or both (%)	2002	1	0	5
State	Bauchi	Malaria interventions	Household ownership of ITNs or receipt of indoor residual spraying (IRS), or both (%)	2003	2	0	11
State	Bauchi	Malaria interventions	Household ownership of ITNs or receipt of indoor residual spraying (IRS), or both (%)	2004	3	0	24
State	Bauchi	Malaria interventions	Household ownership of ITNs or receipt of indoor residual spraying (IRS), or both (%)	2005	3	0	39
State	Bauchi	Malaria interventions	Household ownership of ITNs or receipt of indoor residual spraying (IRS), or both (%)	2006	4	0	41
State	Bauchi	Malaria interventions	Household ownership of ITNs or receipt of indoor residual spraying (IRS), or both (%)	2007	5	1	33
State	Bauchi	Malaria interventions	Household ownership of ITNs or receipt of indoor residual spraying (IRS), or both (%)	2008	8	2	29
State	Bauchi	Malaria interventions	Household ownership of ITNs or receipt of indoor residual spraying (IRS), or both (%)	2009	20	6	49
State	Bauchi	Malaria interventions	Household ownership of ITNs or receipt of indoor residual spraying (IRS), or both (%)	2010	46	18	77
State	Bauchi	Malaria interventions	Household ownership of ITNs or receipt of indoor residual spraying (IRS), or both (%)	2011	67	27	89
State	Bauchi	Malaria interventions	Household ownership of ITNs or receipt of indoor residual spraying (IRS), or both (%)	2012	70	28	93
State	Bauchi	Malaria interventions	Household ownership of ITNs or receipt of indoor residual spraying (IRS), or both (%)	2013	67	22	93
State	Bauchi	Malaria interventions	Insecticide-treated net (ITN) use by children under 5 (%)	2000	0	0	1
State	Bauchi	Malaria interventions	Insecticide-treated net (ITN) use by children under 5 (%)	2001	0	0	2
State	Bauchi	Malaria interventions	Insecticide-treated net (ITN) use by children under 5 (%)	2002	0	0	4
State	Bauchi	Malaria interventions	Insecticide-treated net (ITN) use by children under 5 (%)	2003	0	0	5
State	Bauchi	Malaria interventions	Insecticide-treated net (ITN) use by children under 5 (%)	2004	0	0	9
State	Bauchi	Malaria interventions	Insecticide-treated net (ITN) use by children under 5 (%)	2005	1	0	15
State	Bauchi	Malaria interventions	Insecticide-treated net (ITN) use by children under 5 (%)	2006	1	0	21
State	Bauchi	Malaria interventions	Insecticide-treated net (ITN) use by children under 5 (%)	2007	2	0	25
State	Bauchi	Malaria interventions	Insecticide-treated net (ITN) use by children under 5 (%)	2008	3	0	34
State	Bauchi	Malaria interventions	Insecticide-treated net (ITN) use by children under 5 (%)	2009	6	0	52
State	Bauchi	Malaria interventions	Insecticide-treated net (ITN) use by children under 5 (%)	2010	10	1	69
State	Bauchi	Malaria interventions	Insecticide-treated net (ITN) use by children under 5 (%)	2011	12	1	75
State	Bauchi	Malaria interventions	Insecticide-treated net (ITN) use by children under 5 (%)	2012	13	1	82
State	Bauchi	Malaria interventions	Insecticide-treated net (ITN) use by children under 5 (%)	2013	11	0	83
State	Bauchi	Malaria interventions	Intermittent preventive therapy during pregnancy, two doses (IPTp2) (%)	2000	0	0	1
State	Bauchi	Malaria interventions	Intermittent preventive therapy during pregnancy, two doses (IPTp2) (%)	2001	0	0	2
State	Bauchi	Malaria interventions	Intermittent preventive therapy during pregnancy, two doses (IPTp2) (%)	2002	0	0	3
State	Bauchi	Malaria interventions	Intermittent preventive therapy during pregnancy, two doses (IPTp2) (%)	2003	0	0	3
State	Bauchi	Malaria interventions	Intermittent preventive therapy during pregnancy, two doses (IPTp2) (%)	2004	0	0	4
State	Bauchi	Malaria interventions	Intermittent preventive therapy during pregnancy, two doses (IPTp2) (%)	2005	0	0	6
State	Bauchi	Malaria interventions	Intermittent preventive therapy during pregnancy, two doses (IPTp2) (%)	2006	0	0	6
State	Bauchi	Malaria interventions	Intermittent preventive therapy during pregnancy, two doses (IPTp2) (%)	2007	1	0	6
State	Bauchi	Malaria interventions	Intermittent preventive therapy during pregnancy, two doses (IPTp2) (%)	2008	2	0	14
State	Bauchi	Malaria interventions	Intermittent preventive therapy during pregnancy, two doses (IPTp2) (%)	2009	5	0	35
State	Bauchi	Malaria interventions	Intermittent preventive therapy during pregnancy, two doses (IPTp2) (%)	2010	11	1	57
State	Bauchi	Malaria interventions	Intermittent preventive therapy during pregnancy, two doses (IPTp2) (%)	2011	20	3	70
State	Bauchi	Malaria interventions	Intermittent preventive therapy during pregnancy, two doses (IPTp2) (%)	2012	24	3	76
State	Bauchi	Malaria interventions	Intermittent preventive therapy during pregnancy, two doses (IPTp2) (%)	2013	21	2	78
State	Bauchi	Malaria interventions	Percentage of febrile children under 5 who received artemisinin-based combination therapies (ACTs) (%)	2000	0	0	1
State	Bauchi	Malaria interventions	Percentage of febrile children under 5 who received artemisinin-based combination therapies (ACTs) (%)	2001	0	0	1
State	Bauchi	Malaria interventions	Percentage of febrile children under 5 who received artemisinin-based combination therapies (ACTs) (%)	2002	0	0	2
State	Bauchi	Malaria interventions	Percentage of febrile children under 5 who received artemisinin-based combination therapies (ACTs) (%)	2003	0	0	2
State	Bauchi	Malaria interventions	Percentage of febrile children under 5 who received artemisinin-based combination therapies (ACTs) (%)	2004	0	0	3
State	Bauchi	Malaria interventions	Percentage of febrile children under 5 who received artemisinin-based combination therapies (ACTs) (%)	2005	0	0	4
State	Bauchi	Malaria interventions	Percentage of febrile children under 5 who received artemisinin-based combination therapies (ACTs) (%)	2006	0	0	3
State	Bauchi	Malaria interventions	Percentage of febrile children under 5 who received artemisinin-based combination therapies (ACTs) (%)	2007	0	0	3
State	Bauchi	Malaria interventions	Percentage of febrile children under 5 who received artemisinin-based combination therapies (ACTs) (%)	2008	0	0	3
State	Bauchi	Malaria interventions	Percentage of febrile children under 5 who received artemisinin-based combination therapies (ACTs) (%)	2009	1	0	3
State	Bauchi	Malaria interventions	Percentage of febrile children under 5 who received artemisinin-based combination therapies (ACTs) (%)	2010	0	0	3
State	Bauchi	Malaria interventions	Percentage of febrile children under 5 who received artemisinin-based combination therapies (ACTs) (%)	2011	0	0	3
State	Bauchi	Malaria interventions	Percentage of febrile children under 5 who received artemisinin-based combination therapies (ACTs) (%)	2012	1	0	6
State	Bauchi	Malaria interventions	Percentage of febrile children under 5 who received artemisinin-based combination therapies (ACTs) (%)	2013	1	0	15
State	Bauchi	Other maternal and child health interventions	Antenatal care, 1 visit (ANC1) (%)	2000	43	35	52
State	Bauchi	Other maternal and child health interventions	Antenatal care, 1 visit (ANC1) (%)	2001	42	35	50
State	Bauchi	Other maternal and child health interventions	Antenatal care, 1 visit (ANC1) (%)	2002	42	36	48
State	Bauchi	Other maternal and child health interventions	Antenatal care, 1 visit (ANC1) (%)	2003	41	36	47
State	Bauchi	Other maternal and child health interventions	Antenatal care, 1 visit (ANC1) (%)	2004	41	36	47
State	Bauchi	Other maternal and child health interventions	Antenatal care, 1 visit (ANC1) (%)	2005	42	37	47
State	Bauchi	Other maternal and child health interventions	Antenatal care, 1 visit (ANC1) (%)	2006	42	37	48
State	Bauchi	Other maternal and child health interventions	Antenatal care, 1 visit (ANC1) (%)	2007	43	38	48
State	Bauchi	Other maternal and child health interventions	Antenatal care, 1 visit (ANC1) (%)	2008	45	39	49
State	Bauchi	Other maternal and child health interventions	Antenatal care, 1 visit (ANC1) (%)	2009	46	40	51
State	Bauchi	Other maternal and child health interventions	Antenatal care, 1 visit (ANC1) (%)	2010	48	42	53
State	Bauchi	Other maternal and child health interventions	Antenatal care, 1 visit (ANC1) (%)	2011	50	43	56
State	Bauchi	Other maternal and child health interventions	Antenatal care, 1 visit (ANC1) (%)	2012	52	43	60
State	Bauchi	Other maternal and child health interventions	Antenatal care, 1 visit (ANC1) (%)	2013	55	44	64
State	Bauchi	Other maternal and child health interventions	Antenatal care, 4 visits (ANC4) (%)	2000	27	21	35
State	Bauchi	Other maternal and child health interventions	Antenatal care, 4 visits (ANC4) (%)	2001	27	22	33
State	Bauchi	Other maternal and child health interventions	Antenatal care, 4 visits (ANC4) (%)	2002	27	22	33
State	Bauchi	Other maternal and child health interventions	Antenatal care, 4 visits (ANC4) (%)	2003	27	22	33
State	Bauchi	Other maternal and child health interventions	Antenatal care, 4 visits (ANC4) (%)	2004	28	23	33
State	Bauchi	Other maternal and child health interventions	Antenatal care, 4 visits (ANC4) (%)	2005	28	24	33
State	Bauchi	Other maternal and child health interventions	Antenatal care, 4 visits (ANC4) (%)	2006	29	24	34
State	Bauchi	Other maternal and child health interventions	Antenatal care, 4 visits (ANC4) (%)	2007	30	25	34
State	Bauchi	Other maternal and child health interventions	Antenatal care, 4 visits (ANC4) (%)	2008	30	26	35
State	Bauchi	Other maternal and child health interventions	Antenatal care, 4 visits (ANC4) (%)	2009	31	26	36
State	Bauchi	Other maternal and child health interventions	Antenatal care, 4 visits (ANC4) (%)	2010	32	27	38
State	Bauchi	Other maternal and child health interventions	Antenatal care, 4 visits (ANC4) (%)	2011	33	27	39
State	Bauchi	Other maternal and child health interventions	Antenatal care, 4 visits (ANC4) (%)	2012	34	26	42
State	Bauchi	Other maternal and child health interventions	Antenatal care, 4 visits (ANC4) (%)	2013	34	25	44
State	Bauchi	Other maternal and child health interventions	Exclusive breastfeeding (EBF) (%)	2000	6	2	17
State	Bauchi	Other maternal and child health interventions	Exclusive breastfeeding (EBF) (%)	2001	7	3	18
State	Bauchi	Other maternal and child health interventions	Exclusive breastfeeding (EBF) (%)	2002	8	4	19
State	Bauchi	Other maternal and child health interventions	Exclusive breastfeeding (EBF) (%)	2003	9	4	19
State	Bauchi	Other maternal and child health interventions	Exclusive breastfeeding (EBF) (%)	2004	9	4	19
State	Bauchi	Other maternal and child health interventions	Exclusive breastfeeding (EBF) (%)	2005	10	5	19
State	Bauchi	Other maternal and child health interventions	Exclusive breastfeeding (EBF) (%)	2006	10	5	20
State	Bauchi	Other maternal and child health interventions	Exclusive breastfeeding (EBF) (%)	2007	10	5	19
State	Bauchi	Other maternal and child health interventions	Exclusive breastfeeding (EBF) (%)	2008	10	5	18
State	Bauchi	Other maternal and child health interventions	Exclusive breastfeeding (EBF) (%)	2009	9	5	18
State	Bauchi	Other maternal and child health interventions	Exclusive breastfeeding (EBF) (%)	2010	9	4	18
State	Bauchi	Other maternal and child health interventions	Exclusive breastfeeding (EBF) (%)	2011	9	4	18
State	Bauchi	Other maternal and child health interventions	Exclusive breastfeeding (EBF) (%)	2012	8	3	19
State	Bauchi	Other maternal and child health interventions	Exclusive breastfeeding (EBF) (%)	2013	8	3	19
State	Bauchi	Other maternal and child health interventions	In-facility delivery rate (IFD) (%)	2000	11	8	14
State	Bauchi	Other maternal and child health interventions	In-facility delivery rate (IFD) (%)	2001	11	9	14
State	Bauchi	Other maternal and child health interventions	In-facility delivery rate (IFD) (%)	2002	12	10	14
State	Bauchi	Other maternal and child health interventions	In-facility delivery rate (IFD) (%)	2003	12	10	14
State	Bauchi	Other maternal and child health interventions	In-facility delivery rate (IFD) (%)	2004	12	11	14
State	Bauchi	Other maternal and child health interventions	In-facility delivery rate (IFD) (%)	2005	13	11	15
State	Bauchi	Other maternal and child health interventions	In-facility delivery rate (IFD) (%)	2006	13	11	15
State	Bauchi	Other maternal and child health interventions	In-facility delivery rate (IFD) (%)	2007	13	11	15
State	Bauchi	Other maternal and child health interventions	In-facility delivery rate (IFD) (%)	2008	13	11	15
State	Bauchi	Other maternal and child health interventions	In-facility delivery rate (IFD) (%)	2009	14	11	16
State	Bauchi	Other maternal and child health interventions	In-facility delivery rate (IFD) (%)	2010	14	11	16
State	Bauchi	Other maternal and child health interventions	In-facility delivery rate (IFD) (%)	2011	14	11	17
State	Bauchi	Other maternal and child health interventions	In-facility delivery rate (IFD) (%)	2012	14	11	18
State	Bauchi	Other maternal and child health interventions	In-facility delivery rate (IFD) (%)	2013	15	10	20
State	Bauchi	Other maternal and child health interventions	Percentage of women who received two or more doses of the tetanus toxoid vaccine during pregnancy (%)	2000	29	19	43
State	Bauchi	Other maternal and child health interventions	Percentage of women who received two or more doses of the tetanus toxoid vaccine during pregnancy (%)	2001	26	18	37
State	Bauchi	Other maternal and child health interventions	Percentage of women who received two or more doses of the tetanus toxoid vaccine during pregnancy (%)	2002	24	18	33
State	Bauchi	Other maternal and child health interventions	Percentage of women who received two or more doses of the tetanus toxoid vaccine during pregnancy (%)	2003	23	18	30
State	Bauchi	Other maternal and child health interventions	Percentage of women who received two or more doses of the tetanus toxoid vaccine during pregnancy (%)	2004	22	18	28
State	Bauchi	Other maternal and child health interventions	Percentage of women who received two or more doses of the tetanus toxoid vaccine during pregnancy (%)	2005	21	18	26
State	Bauchi	Other maternal and child health interventions	Percentage of women who received two or more doses of the tetanus toxoid vaccine during pregnancy (%)	2006	21	18	26
State	Bauchi	Other maternal and child health interventions	Percentage of women who received two or more doses of the tetanus toxoid vaccine during pregnancy (%)	2007	21	18	26
State	Bauchi	Other maternal and child health interventions	Percentage of women who received two or more doses of the tetanus toxoid vaccine during pregnancy (%)	2008	22	19	26
State	Bauchi	Other maternal and child health interventions	Percentage of women who received two or more doses of the tetanus toxoid vaccine during pregnancy (%)	2009	23	19	27
State	Bauchi	Other maternal and child health interventions	Percentage of women who received two or more doses of the tetanus toxoid vaccine during pregnancy (%)	2010	24	20	28
State	Bauchi	Other maternal and child health interventions	Percentage of women who received two or more doses of the tetanus toxoid vaccine during pregnancy (%)	2011	25	21	30
State	Bauchi	Other maternal and child health interventions	Percentage of women who received two or more doses of the tetanus toxoid vaccine during pregnancy (%)	2012	27	22	32
State	Bauchi	Other maternal and child health interventions	Percentage of women who received two or more doses of the tetanus toxoid vaccine during pregnancy (%)	2013	29	23	36
State	Bauchi	Other maternal and child health interventions	Prevalence of modern contraceptive use (%)	2000	2	1	4
State	Bauchi	Other maternal and child health interventions	Prevalence of modern contraceptive use (%)	2001	2	1	4
State	Bauchi	Other maternal and child health interventions	Prevalence of modern contraceptive use (%)	2002	1	1	4
State	Bauchi	Other maternal and child health interventions	Prevalence of modern contraceptive use (%)	2003	1	1	3
State	Bauchi	Other maternal and child health interventions	Prevalence of modern contraceptive use (%)	2004	1	1	3
State	Bauchi	Other maternal and child health interventions	Prevalence of modern contraceptive use (%)	2005	1	1	3
State	Bauchi	Other maternal and child health interventions	Prevalence of modern contraceptive use (%)	2006	1	1	3
State	Bauchi	Other maternal and child health interventions	Prevalence of modern contraceptive use (%)	2007	1	1	3
State	Bauchi	Other maternal and child health interventions	Prevalence of modern contraceptive use (%)	2008	1	1	3
State	Bauchi	Other maternal and child health interventions	Prevalence of modern contraceptive use (%)	2009	2	1	3
State	Bauchi	Other maternal and child health interventions	Prevalence of modern contraceptive use (%)	2010	2	1	3
State	Bauchi	Other maternal and child health interventions	Prevalence of modern contraceptive use (%)	2011	2	1	4
State	Bauchi	Other maternal and child health interventions	Prevalence of modern contraceptive use (%)	2012	2	1	4
State	Bauchi	Other maternal and child health interventions	Prevalence of modern contraceptive use (%)	2013	2	1	5
State	Bauchi	Other maternal and child health interventions	Skilled birth attendance (SBA) (%)	2000	13	10	17
State	Bauchi	Other maternal and child health interventions	Skilled birth attendance (SBA) (%)	2001	13	11	16
State	Bauchi	Other maternal and child health interventions	Skilled birth attendance (SBA) (%)	2002	14	11	17
State	Bauchi	Other maternal and child health interventions	Skilled birth attendance (SBA) (%)	2003	14	12	17
State	Bauchi	Other maternal and child health interventions	Skilled birth attendance (SBA) (%)	2004	15	13	17
State	Bauchi	Other maternal and child health interventions	Skilled birth attendance (SBA) (%)	2005	15	13	18
State	Bauchi	Other maternal and child health interventions	Skilled birth attendance (SBA) (%)	2006	15	13	18
State	Bauchi	Other maternal and child health interventions	Skilled birth attendance (SBA) (%)	2007	16	13	18
State	Bauchi	Other maternal and child health interventions	Skilled birth attendance (SBA) (%)	2008	16	13	18
State	Bauchi	Other maternal and child health interventions	Skilled birth attendance (SBA) (%)	2009	16	13	19
State	Bauchi	Other maternal and child health interventions	Skilled birth attendance (SBA) (%)	2010	16	13	19
State	Bauchi	Other maternal and child health interventions	Skilled birth attendance (SBA) (%)	2011	16	13	20
State	Bauchi	Other maternal and child health interventions	Skilled birth attendance (SBA) (%)	2012	16	12	20
State	Bauchi	Other maternal and child health interventions	Skilled birth attendance (SBA) (%)	2013	16	11	22
State	Bayelsa	Childhood immunizations	BCG immunization coverage (%)	2000	42	19	64
State	Bayelsa	Childhood immunizations	BCG immunization coverage (%)	2001	47	25	67
State	Bayelsa	Childhood immunizations	BCG immunization coverage (%)	2002	51	32	70
State	Bayelsa	Childhood immunizations	BCG immunization coverage (%)	2003	56	39	72
State	Bayelsa	Childhood immunizations	BCG immunization coverage (%)	2004	61	45	74
State	Bayelsa	Childhood immunizations	BCG immunization coverage (%)	2005	65	51	76
State	Bayelsa	Childhood immunizations	BCG immunization coverage (%)	2006	68	55	77
State	Bayelsa	Childhood immunizations	BCG immunization coverage (%)	2007	70	58	79
State	Bayelsa	Childhood immunizations	BCG immunization coverage (%)	2008	72	60	80
State	Bayelsa	Childhood immunizations	BCG immunization coverage (%)	2009	73	61	82
State	Bayelsa	Childhood immunizations	BCG immunization coverage (%)	2010	74	63	83
State	Bayelsa	Childhood immunizations	BCG immunization coverage (%)	2011	74	63	84
State	Bayelsa	Childhood immunizations	BCG immunization coverage (%)	2012	75	61	85
State	Bayelsa	Childhood immunizations	BCG immunization coverage (%)	2013	75	60	86
State	Bayelsa	Childhood immunizations	Diphtheria-pertussis-tetanus, three doses (DPT3) immunization coverage (%)	2000	24	11	47
State	Bayelsa	Childhood immunizations	Diphtheria-pertussis-tetanus, three doses (DPT3) immunization coverage (%)	2001	25	13	47
State	Bayelsa	Childhood immunizations	Diphtheria-pertussis-tetanus, three doses (DPT3) immunization coverage (%)	2002	27	15	47
State	Bayelsa	Childhood immunizations	Diphtheria-pertussis-tetanus, three doses (DPT3) immunization coverage (%)	2003	28	17	47
State	Bayelsa	Childhood immunizations	Diphtheria-pertussis-tetanus, three doses (DPT3) immunization coverage (%)	2004	31	19	47
State	Bayelsa	Childhood immunizations	Diphtheria-pertussis-tetanus, three doses (DPT3) immunization coverage (%)	2005	33	22	48
State	Bayelsa	Childhood immunizations	Diphtheria-pertussis-tetanus, three doses (DPT3) immunization coverage (%)	2006	35	25	49
State	Bayelsa	Childhood immunizations	Diphtheria-pertussis-tetanus, three doses (DPT3) immunization coverage (%)	2007	38	27	51
State	Bayelsa	Childhood immunizations	Diphtheria-pertussis-tetanus, three doses (DPT3) immunization coverage (%)	2008	41	30	53
State	Bayelsa	Childhood immunizations	Diphtheria-pertussis-tetanus, three doses (DPT3) immunization coverage (%)	2009	44	32	57
State	Bayelsa	Childhood immunizations	Diphtheria-pertussis-tetanus, three doses (DPT3) immunization coverage (%)	2010	47	35	60
State	Bayelsa	Childhood immunizations	Diphtheria-pertussis-tetanus, three doses (DPT3) immunization coverage (%)	2011	50	37	64
State	Bayelsa	Childhood immunizations	Diphtheria-pertussis-tetanus, three doses (DPT3) immunization coverage (%)	2012	53	38	68
State	Bayelsa	Childhood immunizations	Diphtheria-pertussis-tetanus, three doses (DPT3) immunization coverage (%)	2013	55	38	72
State	Bayelsa	Childhood immunizations	Measles immunization coverage (%)	2000	37	17	64
State	Bayelsa	Childhood immunizations	Measles immunization coverage (%)	2001	40	21	66
State	Bayelsa	Childhood immunizations	Measles immunization coverage (%)	2002	44	26	68
State	Bayelsa	Childhood immunizations	Measles immunization coverage (%)	2003	48	30	69
State	Bayelsa	Childhood immunizations	Measles immunization coverage (%)	2004	51	34	71
State	Bayelsa	Childhood immunizations	Measles immunization coverage (%)	2005	55	39	71
State	Bayelsa	Childhood immunizations	Measles immunization coverage (%)	2006	58	43	72
State	Bayelsa	Childhood immunizations	Measles immunization coverage (%)	2007	60	46	73
State	Bayelsa	Childhood immunizations	Measles immunization coverage (%)	2008	62	48	75
State	Bayelsa	Childhood immunizations	Measles immunization coverage (%)	2009	64	50	76
State	Bayelsa	Childhood immunizations	Measles immunization coverage (%)	2010	65	51	77
State	Bayelsa	Childhood immunizations	Measles immunization coverage (%)	2011	66	51	79
State	Bayelsa	Childhood immunizations	Measles immunization coverage (%)	2012	67	50	81
State	Bayelsa	Childhood immunizations	Measles immunization coverage (%)	2013	67	49	82
State	Bayelsa	Childhood immunizations	Oral polio vaccine, three doses (OPV3) immunization coverage (%)	2000	42	21	63
State	Bayelsa	Childhood immunizations	Oral polio vaccine, three doses (OPV3) immunization coverage (%)	2001	44	26	62
State	Bayelsa	Childhood immunizations	Oral polio vaccine, three doses (OPV3) immunization coverage (%)	2002	47	31	62
State	Bayelsa	Childhood immunizations	Oral polio vaccine, three doses (OPV3) immunization coverage (%)	2003	49	36	62
State	Bayelsa	Childhood immunizations	Oral polio vaccine, three doses (OPV3) immunization coverage (%)	2004	51	41	62
State	Bayelsa	Childhood immunizations	Oral polio vaccine, three doses (OPV3) immunization coverage (%)	2005	53	44	62
State	Bayelsa	Childhood immunizations	Oral polio vaccine, three doses (OPV3) immunization coverage (%)	2006	54	47	62
State	Bayelsa	Childhood immunizations	Oral polio vaccine, three doses (OPV3) immunization coverage (%)	2007	55	48	62
State	Bayelsa	Childhood immunizations	Oral polio vaccine, three doses (OPV3) immunization coverage (%)	2008	55	49	61
State	Bayelsa	Childhood immunizations	Oral polio vaccine, three doses (OPV3) immunization coverage (%)	2009	56	50	62
State	Bayelsa	Childhood immunizations	Oral polio vaccine, three doses (OPV3) immunization coverage (%)	2010	55	49	62
State	Bayelsa	Childhood immunizations	Oral polio vaccine, three doses (OPV3) immunization coverage (%)	2011	55	48	62
State	Bayelsa	Childhood immunizations	Oral polio vaccine, three doses (OPV3) immunization coverage (%)	2012	55	47	62
State	Bayelsa	Childhood immunizations	Oral polio vaccine, three doses (OPV3) immunization coverage (%)	2013	54	44	63
State	Bayelsa	Health outcomes	Percentage of children under 5 who are underweight (%)	2000	22	9	41
State	Bayelsa	Health outcomes	Percentage of children under 5 who are underweight (%)	2001	21	10	38
State	Bayelsa	Health outcomes	Percentage of children under 5 who are underweight (%)	2002	21	10	36
State	Bayelsa	Health outcomes	Percentage of children under 5 who are underweight (%)	2003	20	11	33
State	Bayelsa	Health outcomes	Percentage of children under 5 who are underweight (%)	2004	19	11	30
State	Bayelsa	Health outcomes	Percentage of children under 5 who are underweight (%)	2005	18	11	27
State	Bayelsa	Health outcomes	Percentage of children under 5 who are underweight (%)	2006	17	10	25
State	Bayelsa	Health outcomes	Percentage of children under 5 who are underweight (%)	2007	16	10	23
State	Bayelsa	Health outcomes	Percentage of children under 5 who are underweight (%)	2008	14	9	21
State	Bayelsa	Health outcomes	Percentage of children under 5 who are underweight (%)	2009	13	9	19
State	Bayelsa	Health outcomes	Percentage of children under 5 who are underweight (%)	2010	12	8	18
State	Bayelsa	Health outcomes	Percentage of children under 5 who are underweight (%)	2011	11	7	17
State	Bayelsa	Health outcomes	Percentage of children under 5 who are underweight (%)	2012	10	6	17
State	Bayelsa	Health outcomes	Percentage of children under 5 who are underweight (%)	2013	9	5	17
State	Bayelsa	Health outcomes	Prevalence of stunting among children under 5 (%)	2000	24	13	39
State	Bayelsa	Health outcomes	Prevalence of stunting among children under 5 (%)	2001	26	15	39
State	Bayelsa	Health outcomes	Prevalence of stunting among children under 5 (%)	2002	27	17	39
State	Bayelsa	Health outcomes	Prevalence of stunting among children under 5 (%)	2003	28	19	38
State	Bayelsa	Health outcomes	Prevalence of stunting among children under 5 (%)	2004	29	21	37
State	Bayelsa	Health outcomes	Prevalence of stunting among children under 5 (%)	2005	29	22	36
State	Bayelsa	Health outcomes	Prevalence of stunting among children under 5 (%)	2006	28	22	35
State	Bayelsa	Health outcomes	Prevalence of stunting among children under 5 (%)	2007	27	22	33
State	Bayelsa	Health outcomes	Prevalence of stunting among children under 5 (%)	2008	26	21	32
State	Bayelsa	Health outcomes	Prevalence of stunting among children under 5 (%)	2009	24	20	30
State	Bayelsa	Health outcomes	Prevalence of stunting among children under 5 (%)	2010	22	18	28
State	Bayelsa	Health outcomes	Prevalence of stunting among children under 5 (%)	2011	20	16	26
State	Bayelsa	Health outcomes	Prevalence of stunting among children under 5 (%)	2012	19	14	25
State	Bayelsa	Health outcomes	Prevalence of stunting among children under 5 (%)	2013	17	12	24
State	Bayelsa	Health outcomes	Prevalence of wasting among children under 5 (%)	2000	16	8	29
State	Bayelsa	Health outcomes	Prevalence of wasting among children under 5 (%)	2001	16	8	26
State	Bayelsa	Health outcomes	Prevalence of wasting among children under 5 (%)	2002	15	9	23
State	Bayelsa	Health outcomes	Prevalence of wasting among children under 5 (%)	2003	14	9	21
State	Bayelsa	Health outcomes	Prevalence of wasting among children under 5 (%)	2004	13	9	19
State	Bayelsa	Health outcomes	Prevalence of wasting among children under 5 (%)	2005	12	9	17
State	Bayelsa	Health outcomes	Prevalence of wasting among children under 5 (%)	2006	11	8	15
State	Bayelsa	Health outcomes	Prevalence of wasting among children under 5 (%)	2007	10	8	14
State	Bayelsa	Health outcomes	Prevalence of wasting among children under 5 (%)	2008	9	7	12
State	Bayelsa	Health outcomes	Prevalence of wasting among children under 5 (%)	2009	9	7	11
State	Bayelsa	Health outcomes	Prevalence of wasting among children under 5 (%)	2010	8	6	11
State	Bayelsa	Health outcomes	Prevalence of wasting among children under 5 (%)	2011	8	6	10
State	Bayelsa	Health outcomes	Prevalence of wasting among children under 5 (%)	2012	7	5	10
State	Bayelsa	Health outcomes	Prevalence of wasting among children under 5 (%)	2013	7	5	10
State	Bayelsa	Health outcomes	Under-5 mortality (deaths per 1,000 live births)	2000	198	167	232
State	Bayelsa	Health outcomes	Under-5 mortality (deaths per 1,000 live births)	2001	196	167	227
State	Bayelsa	Health outcomes	Under-5 mortality (deaths per 1,000 live births)	2002	192	163	224
State	Bayelsa	Health outcomes	Under-5 mortality (deaths per 1,000 live births)	2003	186	158	216
State	Bayelsa	Health outcomes	Under-5 mortality (deaths per 1,000 live births)	2004	178	152	209
State	Bayelsa	Health outcomes	Under-5 mortality (deaths per 1,000 live births)	2005	169	143	198
State	Bayelsa	Health outcomes	Under-5 mortality (deaths per 1,000 live births)	2006	160	135	187
State	Bayelsa	Health outcomes	Under-5 mortality (deaths per 1,000 live births)	2007	150	127	178
State	Bayelsa	Health outcomes	Under-5 mortality (deaths per 1,000 live births)	2008	141	118	167
State	Bayelsa	Health outcomes	Under-5 mortality (deaths per 1,000 live births)	2009	133	108	160
State	Bayelsa	Health outcomes	Under-5 mortality (deaths per 1,000 live births)	2010	124	101	152
State	Bayelsa	Health outcomes	Under-5 mortality (deaths per 1,000 live births)	2011	116	89	147
State	Bayelsa	Health outcomes	Under-5 mortality (deaths per 1,000 live births)	2012	107	81	140
State	Bayelsa	Health outcomes	Under-5 mortality (deaths per 1,000 live births)	2013	98	72	128
State	Bayelsa	Malaria interventions	Household ownership of at least one insecticide-treated net (ITN) (%)	2000	0	0	0
State	Bayelsa	Malaria interventions	Household ownership of at least one insecticide-treated net (ITN) (%)	2001	0	0	0
State	Bayelsa	Malaria interventions	Household ownership of at least one insecticide-treated net (ITN) (%)	2002	0	0	0
State	Bayelsa	Malaria interventions	Household ownership of at least one insecticide-treated net (ITN) (%)	2003	0	0	0
State	Bayelsa	Malaria interventions	Household ownership of at least one insecticide-treated net (ITN) (%)	2004	0	0	2
State	Bayelsa	Malaria interventions	Household ownership of at least one insecticide-treated net (ITN) (%)	2005	0	0	7
State	Bayelsa	Malaria interventions	Household ownership of at least one insecticide-treated net (ITN) (%)	2006	1	0	14
State	Bayelsa	Malaria interventions	Household ownership of at least one insecticide-treated net (ITN) (%)	2007	2	0	16
State	Bayelsa	Malaria interventions	Household ownership of at least one insecticide-treated net (ITN) (%)	2008	3	1	11
State	Bayelsa	Malaria interventions	Household ownership of at least one insecticide-treated net (ITN) (%)	2009	5	2	13
State	Bayelsa	Malaria interventions	Household ownership of at least one insecticide-treated net (ITN) (%)	2010	8	3	19
State	Bayelsa	Malaria interventions	Household ownership of at least one insecticide-treated net (ITN) (%)	2011	14	5	33
State	Bayelsa	Malaria interventions	Household ownership of at least one insecticide-treated net (ITN) (%)	2012	25	9	55
State	Bayelsa	Malaria interventions	Household ownership of at least one insecticide-treated net (ITN) (%)	2013	43	16	72
State	Bayelsa	Malaria interventions	Household ownership of ITNs or receipt of indoor residual spraying (IRS), or both (%)	2000	0	0	0
State	Bayelsa	Malaria interventions	Household ownership of ITNs or receipt of indoor residual spraying (IRS), or both (%)	2001	0	0	1
State	Bayelsa	Malaria interventions	Household ownership of ITNs or receipt of indoor residual spraying (IRS), or both (%)	2002	0	0	0
State	Bayelsa	Malaria interventions	Household ownership of ITNs or receipt of indoor residual spraying (IRS), or both (%)	2003	0	0	1
State	Bayelsa	Malaria interventions	Household ownership of ITNs or receipt of indoor residual spraying (IRS), or both (%)	2004	0	0	2
State	Bayelsa	Malaria interventions	Household ownership of ITNs or receipt of indoor residual spraying (IRS), or both (%)	2005	0	0	7
State	Bayelsa	Malaria interventions	Household ownership of ITNs or receipt of indoor residual spraying (IRS), or both (%)	2006	1	0	14
State	Bayelsa	Malaria interventions	Household ownership of ITNs or receipt of indoor residual spraying (IRS), or both (%)	2007	2	0	16
State	Bayelsa	Malaria interventions	Household ownership of ITNs or receipt of indoor residual spraying (IRS), or both (%)	2008	3	1	11
State	Bayelsa	Malaria interventions	Household ownership of ITNs or receipt of indoor residual spraying (IRS), or both (%)	2009	5	2	14
State	Bayelsa	Malaria interventions	Household ownership of ITNs or receipt of indoor residual spraying (IRS), or both (%)	2010	8	3	19
State	Bayelsa	Malaria interventions	Household ownership of ITNs or receipt of indoor residual spraying (IRS), or both (%)	2011	14	5	33
State	Bayelsa	Malaria interventions	Household ownership of ITNs or receipt of indoor residual spraying (IRS), or both (%)	2012	25	8	57
State	Bayelsa	Malaria interventions	Household ownership of ITNs or receipt of indoor residual spraying (IRS), or both (%)	2013	44	16	72
State	Bayelsa	Malaria interventions	Insecticide-treated net (ITN) use by children under 5 (%)	2000	0	0	1
State	Bayelsa	Malaria interventions	Insecticide-treated net (ITN) use by children under 5 (%)	2001	0	0	1
State	Bayelsa	Malaria interventions	Insecticide-treated net (ITN) use by children under 5 (%)	2002	0	0	1
State	Bayelsa	Malaria interventions	Insecticide-treated net (ITN) use by children under 5 (%)	2003	0	0	1
State	Bayelsa	Malaria interventions	Insecticide-treated net (ITN) use by children under 5 (%)	2004	0	0	2
State	Bayelsa	Malaria interventions	Insecticide-treated net (ITN) use by children under 5 (%)	2005	1	0	7
State	Bayelsa	Malaria interventions	Insecticide-treated net (ITN) use by children under 5 (%)	2006	1	0	9
State	Bayelsa	Malaria interventions	Insecticide-treated net (ITN) use by children under 5 (%)	2007	2	1	8
State	Bayelsa	Malaria interventions	Insecticide-treated net (ITN) use by children under 5 (%)	2008	3	1	8
State	Bayelsa	Malaria interventions	Insecticide-treated net (ITN) use by children under 5 (%)	2009	3	1	8
State	Bayelsa	Malaria interventions	Insecticide-treated net (ITN) use by children under 5 (%)	2010	3	1	10
State	Bayelsa	Malaria interventions	Insecticide-treated net (ITN) use by children under 5 (%)	2011	5	1	16
State	Bayelsa	Malaria interventions	Insecticide-treated net (ITN) use by children under 5 (%)	2012	10	2	33
State	Bayelsa	Malaria interventions	Insecticide-treated net (ITN) use by children under 5 (%)	2013	20	5	59
State	Bayelsa	Malaria interventions	Intermittent preventive therapy during pregnancy, two doses (IPTp2) (%)	2000	0	0	1
State	Bayelsa	Malaria interventions	Intermittent preventive therapy during pregnancy, two doses (IPTp2) (%)	2001	0	0	3
State	Bayelsa	Malaria interventions	Intermittent preventive therapy during pregnancy, two doses (IPTp2) (%)	2002	1	0	7
State	Bayelsa	Malaria interventions	Intermittent preventive therapy during pregnancy, two doses (IPTp2) (%)	2003	2	0	15
State	Bayelsa	Malaria interventions	Intermittent preventive therapy during pregnancy, two doses (IPTp2) (%)	2004	4	0	29
State	Bayelsa	Malaria interventions	Intermittent preventive therapy during pregnancy, two doses (IPTp2) (%)	2005	4	0	43
State	Bayelsa	Malaria interventions	Intermittent preventive therapy during pregnancy, two doses (IPTp2) (%)	2006	5	0	38
State	Bayelsa	Malaria interventions	Intermittent preventive therapy during pregnancy, two doses (IPTp2) (%)	2007	6	1	33
State	Bayelsa	Malaria interventions	Intermittent preventive therapy during pregnancy, two doses (IPTp2) (%)	2008	10	2	39
State	Bayelsa	Malaria interventions	Intermittent preventive therapy during pregnancy, two doses (IPTp2) (%)	2009	18	3	57
State	Bayelsa	Malaria interventions	Intermittent preventive therapy during pregnancy, two doses (IPTp2) (%)	2010	23	5	62
State	Bayelsa	Malaria interventions	Intermittent preventive therapy during pregnancy, two doses (IPTp2) (%)	2011	20	4	55
State	Bayelsa	Malaria interventions	Intermittent preventive therapy during pregnancy, two doses (IPTp2) (%)	2012	14	2	49
State	Bayelsa	Malaria interventions	Intermittent preventive therapy during pregnancy, two doses (IPTp2) (%)	2013	8	1	42
State	Bayelsa	Malaria interventions	Percentage of febrile children under 5 who received artemisinin-based combination therapies (ACTs) (%)	2000	0	0	1
State	Bayelsa	Malaria interventions	Percentage of febrile children under 5 who received artemisinin-based combination therapies (ACTs) (%)	2001	0	0	1
State	Bayelsa	Malaria interventions	Percentage of febrile children under 5 who received artemisinin-based combination therapies (ACTs) (%)	2002	0	0	1
State	Bayelsa	Malaria interventions	Percentage of febrile children under 5 who received artemisinin-based combination therapies (ACTs) (%)	2003	0	0	1
State	Bayelsa	Malaria interventions	Percentage of febrile children under 5 who received artemisinin-based combination therapies (ACTs) (%)	2004	0	0	2
State	Bayelsa	Malaria interventions	Percentage of febrile children under 5 who received artemisinin-based combination therapies (ACTs) (%)	2005	0	0	6
State	Bayelsa	Malaria interventions	Percentage of febrile children under 5 who received artemisinin-based combination therapies (ACTs) (%)	2006	1	0	6
State	Bayelsa	Malaria interventions	Percentage of febrile children under 5 who received artemisinin-based combination therapies (ACTs) (%)	2007	1	0	6
State	Bayelsa	Malaria interventions	Percentage of febrile children under 5 who received artemisinin-based combination therapies (ACTs) (%)	2008	3	1	11
State	Bayelsa	Malaria interventions	Percentage of febrile children under 5 who received artemisinin-based combination therapies (ACTs) (%)	2009	7	2	20
State	Bayelsa	Malaria interventions	Percentage of febrile children under 5 who received artemisinin-based combination therapies (ACTs) (%)	2010	10	3	29
State	Bayelsa	Malaria interventions	Percentage of febrile children under 5 who received artemisinin-based combination therapies (ACTs) (%)	2011	11	3	31
State	Bayelsa	Malaria interventions	Percentage of febrile children under 5 who received artemisinin-based combination therapies (ACTs) (%)	2012	9	2	34
State	Bayelsa	Malaria interventions	Percentage of febrile children under 5 who received artemisinin-based combination therapies (ACTs) (%)	2013	9	2	39
State	Bayelsa	Other maternal and child health interventions	Antenatal care, 1 visit (ANC1) (%)	2000	50	32	65
State	Bayelsa	Other maternal and child health interventions	Antenatal care, 1 visit (ANC1) (%)	2001	46	31	60
State	Bayelsa	Other maternal and child health interventions	Antenatal care, 1 visit (ANC1) (%)	2002	42	31	54
State	Bayelsa	Other maternal and child health interventions	Antenatal care, 1 visit (ANC1) (%)	2003	40	30	50
State	Bayelsa	Other maternal and child health interventions	Antenatal care, 1 visit (ANC1) (%)	2004	38	31	47
State	Bayelsa	Other maternal and child health interventions	Antenatal care, 1 visit (ANC1) (%)	2005	38	31	45
State	Bayelsa	Other maternal and child health interventions	Antenatal care, 1 visit (ANC1) (%)	2006	38	32	44
State	Bayelsa	Other maternal and child health interventions	Antenatal care, 1 visit (ANC1) (%)	2007	39	33	44
State	Bayelsa	Other maternal and child health interventions	Antenatal care, 1 visit (ANC1) (%)	2008	40	35	46
State	Bayelsa	Other maternal and child health interventions	Antenatal care, 1 visit (ANC1) (%)	2009	42	37	49
State	Bayelsa	Other maternal and child health interventions	Antenatal care, 1 visit (ANC1) (%)	2010	45	39	52
State	Bayelsa	Other maternal and child health interventions	Antenatal care, 1 visit (ANC1) (%)	2011	48	40	55
State	Bayelsa	Other maternal and child health interventions	Antenatal care, 1 visit (ANC1) (%)	2012	51	42	59
State	Bayelsa	Other maternal and child health interventions	Antenatal care, 1 visit (ANC1) (%)	2013	53	43	63
State	Bayelsa	Other maternal and child health interventions	Antenatal care, 4 visits (ANC4) (%)	2000	31	17	47
State	Bayelsa	Other maternal and child health interventions	Antenatal care, 4 visits (ANC4) (%)	2001	29	17	42
State	Bayelsa	Other maternal and child health interventions	Antenatal care, 4 visits (ANC4) (%)	2002	27	17	38
State	Bayelsa	Other maternal and child health interventions	Antenatal care, 4 visits (ANC4) (%)	2003	26	18	35
State	Bayelsa	Other maternal and child health interventions	Antenatal care, 4 visits (ANC4) (%)	2004	25	18	33
State	Bayelsa	Other maternal and child health interventions	Antenatal care, 4 visits (ANC4) (%)	2005	25	20	31
State	Bayelsa	Other maternal and child health interventions	Antenatal care, 4 visits (ANC4) (%)	2006	26	21	31
State	Bayelsa	Other maternal and child health interventions	Antenatal care, 4 visits (ANC4) (%)	2007	27	22	32
State	Bayelsa	Other maternal and child health interventions	Antenatal care, 4 visits (ANC4) (%)	2008	29	24	34
State	Bayelsa	Other maternal and child health interventions	Antenatal care, 4 visits (ANC4) (%)	2009	31	26	37
State	Bayelsa	Other maternal and child health interventions	Antenatal care, 4 visits (ANC4) (%)	2010	33	27	40
State	Bayelsa	Other maternal and child health interventions	Antenatal care, 4 visits (ANC4) (%)	2011	36	29	44
State	Bayelsa	Other maternal and child health interventions	Antenatal care, 4 visits (ANC4) (%)	2012	39	30	48
State	Bayelsa	Other maternal and child health interventions	Antenatal care, 4 visits (ANC4) (%)	2013	42	31	53
State	Bayelsa	Other maternal and child health interventions	Exclusive breastfeeding (EBF) (%)	2000	15	4	37
State	Bayelsa	Other maternal and child health interventions	Exclusive breastfeeding (EBF) (%)	2001	17	6	38
State	Bayelsa	Other maternal and child health interventions	Exclusive breastfeeding (EBF) (%)	2002	20	8	40
State	Bayelsa	Other maternal and child health interventions	Exclusive breastfeeding (EBF) (%)	2003	22	10	41
State	Bayelsa	Other maternal and child health interventions	Exclusive breastfeeding (EBF) (%)	2004	24	12	40
State	Bayelsa	Other maternal and child health interventions	Exclusive breastfeeding (EBF) (%)	2005	25	14	40
State	Bayelsa	Other maternal and child health interventions	Exclusive breastfeeding (EBF) (%)	2006	25	15	39
State	Bayelsa	Other maternal and child health interventions	Exclusive breastfeeding (EBF) (%)	2007	25	15	37
State	Bayelsa	Other maternal and child health interventions	Exclusive breastfeeding (EBF) (%)	2008	24	15	36
State	Bayelsa	Other maternal and child health interventions	Exclusive breastfeeding (EBF) (%)	2009	23	14	34
State	Bayelsa	Other maternal and child health interventions	Exclusive breastfeeding (EBF) (%)	2010	21	13	32
State	Bayelsa	Other maternal and child health interventions	Exclusive breastfeeding (EBF) (%)	2011	19	11	31
State	Bayelsa	Other maternal and child health interventions	Exclusive breastfeeding (EBF) (%)	2012	17	10	29
State	Bayelsa	Other maternal and child health interventions	Exclusive breastfeeding (EBF) (%)	2013	15	8	29
State	Bayelsa	Other maternal and child health interventions	In-facility delivery rate (IFD) (%)	2000	10	4	19
State	Bayelsa	Other maternal and child health interventions	In-facility delivery rate (IFD) (%)	2001	11	5	19
State	Bayelsa	Other maternal and child health interventions	In-facility delivery rate (IFD) (%)	2002	12	7	21
State	Bayelsa	Other maternal and child health interventions	In-facility delivery rate (IFD) (%)	2003	14	8	22
State	Bayelsa	Other maternal and child health interventions	In-facility delivery rate (IFD) (%)	2004	15	10	24
State	Bayelsa	Other maternal and child health interventions	In-facility delivery rate (IFD) (%)	2005	17	11	25
State	Bayelsa	Other maternal and child health interventions	In-facility delivery rate (IFD) (%)	2006	19	12	27
State	Bayelsa	Other maternal and child health interventions	In-facility delivery rate (IFD) (%)	2007	20	14	29
State	Bayelsa	Other maternal and child health interventions	In-facility delivery rate (IFD) (%)	2008	22	15	32
State	Bayelsa	Other maternal and child health interventions	In-facility delivery rate (IFD) (%)	2009	24	16	35
State	Bayelsa	Other maternal and child health interventions	In-facility delivery rate (IFD) (%)	2010	26	17	38
State	Bayelsa	Other maternal and child health interventions	In-facility delivery rate (IFD) (%)	2011	28	17	42
State	Bayelsa	Other maternal and child health interventions	In-facility delivery rate (IFD) (%)	2012	30	17	45
State	Bayelsa	Other maternal and child health interventions	In-facility delivery rate (IFD) (%)	2013	31	18	48
State	Bayelsa	Other maternal and child health interventions	Percentage of women who received two or more doses of the tetanus toxoid vaccine during pregnancy (%)	2000	42	19	66
State	Bayelsa	Other maternal and child health interventions	Percentage of women who received two or more doses of the tetanus toxoid vaccine during pregnancy (%)	2001	40	20	61
State	Bayelsa	Other maternal and child health interventions	Percentage of women who received two or more doses of the tetanus toxoid vaccine during pregnancy (%)	2002	38	21	57
State	Bayelsa	Other maternal and child health interventions	Percentage of women who received two or more doses of the tetanus toxoid vaccine during pregnancy (%)	2003	37	22	53
State	Bayelsa	Other maternal and child health interventions	Percentage of women who received two or more doses of the tetanus toxoid vaccine during pregnancy (%)	2004	37	24	51
State	Bayelsa	Other maternal and child health interventions	Percentage of women who received two or more doses of the tetanus toxoid vaccine during pregnancy (%)	2005	37	25	50
State	Bayelsa	Other maternal and child health interventions	Percentage of women who received two or more doses of the tetanus toxoid vaccine during pregnancy (%)	2006	38	27	50
State	Bayelsa	Other maternal and child health interventions	Percentage of women who received two or more doses of the tetanus toxoid vaccine during pregnancy (%)	2007	40	29	52
State	Bayelsa	Other maternal and child health interventions	Percentage of women who received two or more doses of the tetanus toxoid vaccine during pregnancy (%)	2008	43	32	54
State	Bayelsa	Other maternal and child health interventions	Percentage of women who received two or more doses of the tetanus toxoid vaccine during pregnancy (%)	2009	46	36	58
State	Bayelsa	Other maternal and child health interventions	Percentage of women who received two or more doses of the tetanus toxoid vaccine during pregnancy (%)	2010	50	39	61
State	Bayelsa	Other maternal and child health interventions	Percentage of women who received two or more doses of the tetanus toxoid vaccine during pregnancy (%)	2011	53	42	65
State	Bayelsa	Other maternal and child health interventions	Percentage of women who received two or more doses of the tetanus toxoid vaccine during pregnancy (%)	2012	57	44	70
State	Bayelsa	Other maternal and child health interventions	Percentage of women who received two or more doses of the tetanus toxoid vaccine during pregnancy (%)	2013	61	46	74
State	Bayelsa	Other maternal and child health interventions	Prevalence of modern contraceptive use (%)	2000	8	3	15
State	Bayelsa	Other maternal and child health interventions	Prevalence of modern contraceptive use (%)	2001	8	4	14
State	Bayelsa	Other maternal and child health interventions	Prevalence of modern contraceptive use (%)	2002	8	4	13
State	Bayelsa	Other maternal and child health interventions	Prevalence of modern contraceptive use (%)	2003	8	5	13
State	Bayelsa	Other maternal and child health interventions	Prevalence of modern contraceptive use (%)	2004	8	6	13
State	Bayelsa	Other maternal and child health interventions	Prevalence of modern contraceptive use (%)	2005	9	6	13
State	Bayelsa	Other maternal and child health interventions	Prevalence of modern contraceptive use (%)	2006	9	7	12
State	Bayelsa	Other maternal and child health interventions	Prevalence of modern contraceptive use (%)	2007	9	7	13
State	Bayelsa	Other maternal and child health interventions	Prevalence of modern contraceptive use (%)	2008	10	8	13
State	Bayelsa	Other maternal and child health interventions	Prevalence of modern contraceptive use (%)	2009	10	8	14
State	Bayelsa	Other maternal and child health interventions	Prevalence of modern contraceptive use (%)	2010	11	8	15
State	Bayelsa	Other maternal and child health interventions	Prevalence of modern contraceptive use (%)	2011	12	8	16
State	Bayelsa	Other maternal and child health interventions	Prevalence of modern contraceptive use (%)	2012	12	8	18
State	Bayelsa	Other maternal and child health interventions	Prevalence of modern contraceptive use (%)	2013	13	8	20
State	Bayelsa	Other maternal and child health interventions	Skilled birth attendance (SBA) (%)	2000	24	17	34
State	Bayelsa	Other maternal and child health interventions	Skilled birth attendance (SBA) (%)	2001	24	18	32
State	Bayelsa	Other maternal and child health interventions	Skilled birth attendance (SBA) (%)	2002	24	18	30
State	Bayelsa	Other maternal and child health interventions	Skilled birth attendance (SBA) (%)	2003	24	19	30
State	Bayelsa	Other maternal and child health interventions	Skilled birth attendance (SBA) (%)	2004	24	20	29
State	Bayelsa	Other maternal and child health interventions	Skilled birth attendance (SBA) (%)	2005	25	21	29
State	Bayelsa	Other maternal and child health interventions	Skilled birth attendance (SBA) (%)	2006	25	22	30
State	Bayelsa	Other maternal and child health interventions	Skilled birth attendance (SBA) (%)	2007	26	22	31
State	Bayelsa	Other maternal and child health interventions	Skilled birth attendance (SBA) (%)	2008	27	23	32
State	Bayelsa	Other maternal and child health interventions	Skilled birth attendance (SBA) (%)	2009	29	24	34
State	Bayelsa	Other maternal and child health interventions	Skilled birth attendance (SBA) (%)	2010	30	24	36
State	Bayelsa	Other maternal and child health interventions	Skilled birth attendance (SBA) (%)	2011	31	25	38
State	Bayelsa	Other maternal and child health interventions	Skilled birth attendance (SBA) (%)	2012	32	25	41
State	Bayelsa	Other maternal and child health interventions	Skilled birth attendance (SBA) (%)	2013	33	25	44
State	Benue	Childhood immunizations	BCG immunization coverage (%)	2000	57	46	69
State	Benue	Childhood immunizations	BCG immunization coverage (%)	2001	61	51	71
State	Benue	Childhood immunizations	BCG immunization coverage (%)	2002	64	55	73
State	Benue	Childhood immunizations	BCG immunization coverage (%)	2003	67	58	74
State	Benue	Childhood immunizations	BCG immunization coverage (%)	2004	70	61	76
State	Benue	Childhood immunizations	BCG immunization coverage (%)	2005	71	63	77
State	Benue	Childhood immunizations	BCG immunization coverage (%)	2006	72	65	78
State	Benue	Childhood immunizations	BCG immunization coverage (%)	2007	72	65	78
State	Benue	Childhood immunizations	BCG immunization coverage (%)	2008	72	65	78
State	Benue	Childhood immunizations	BCG immunization coverage (%)	2009	71	64	77
State	Benue	Childhood immunizations	BCG immunization coverage (%)	2010	70	62	77
State	Benue	Childhood immunizations	BCG immunization coverage (%)	2011	68	60	76
State	Benue	Childhood immunizations	BCG immunization coverage (%)	2012	67	57	76
State	Benue	Childhood immunizations	BCG immunization coverage (%)	2013	65	54	75
State	Benue	Childhood immunizations	Diphtheria-pertussis-tetanus, three doses (DPT3) immunization coverage (%)	2000	30	22	41
State	Benue	Childhood immunizations	Diphtheria-pertussis-tetanus, three doses (DPT3) immunization coverage (%)	2001	31	24	41
State	Benue	Childhood immunizations	Diphtheria-pertussis-tetanus, three doses (DPT3) immunization coverage (%)	2002	32	25	41
State	Benue	Childhood immunizations	Diphtheria-pertussis-tetanus, three doses (DPT3) immunization coverage (%)	2003	33	25	41
State	Benue	Childhood immunizations	Diphtheria-pertussis-tetanus, three doses (DPT3) immunization coverage (%)	2004	34	26	42
State	Benue	Childhood immunizations	Diphtheria-pertussis-tetanus, three doses (DPT3) immunization coverage (%)	2005	35	28	43
State	Benue	Childhood immunizations	Diphtheria-pertussis-tetanus, three doses (DPT3) immunization coverage (%)	2006	36	29	43
State	Benue	Childhood immunizations	Diphtheria-pertussis-tetanus, three doses (DPT3) immunization coverage (%)	2007	37	30	44
State	Benue	Childhood immunizations	Diphtheria-pertussis-tetanus, three doses (DPT3) immunization coverage (%)	2008	38	31	45
State	Benue	Childhood immunizations	Diphtheria-pertussis-tetanus, three doses (DPT3) immunization coverage (%)	2009	38	31	46
State	Benue	Childhood immunizations	Diphtheria-pertussis-tetanus, three doses (DPT3) immunization coverage (%)	2010	38	31	47
State	Benue	Childhood immunizations	Diphtheria-pertussis-tetanus, three doses (DPT3) immunization coverage (%)	2011	39	31	48
State	Benue	Childhood immunizations	Diphtheria-pertussis-tetanus, three doses (DPT3) immunization coverage (%)	2012	39	30	49
State	Benue	Childhood immunizations	Diphtheria-pertussis-tetanus, three doses (DPT3) immunization coverage (%)	2013	39	29	50
State	Benue	Childhood immunizations	Measles immunization coverage (%)	2000	49	36	64
State	Benue	Childhood immunizations	Measles immunization coverage (%)	2001	52	40	65
State	Benue	Childhood immunizations	Measles immunization coverage (%)	2002	55	43	66
State	Benue	Childhood immunizations	Measles immunization coverage (%)	2003	57	46	67
State	Benue	Childhood immunizations	Measles immunization coverage (%)	2004	59	47	68
State	Benue	Childhood immunizations	Measles immunization coverage (%)	2005	60	49	69
State	Benue	Childhood immunizations	Measles immunization coverage (%)	2006	61	50	70
State	Benue	Childhood immunizations	Measles immunization coverage (%)	2007	61	51	69
State	Benue	Childhood immunizations	Measles immunization coverage (%)	2008	60	50	69
State	Benue	Childhood immunizations	Measles immunization coverage (%)	2009	59	49	69
State	Benue	Childhood immunizations	Measles immunization coverage (%)	2010	58	47	68
[truncated: 8,641 more rows]
